# Supplementary material for: Excised DNA circles from V(D)J recombination promote relapsed leukaemia
Source: Nature. 2025 Aug 6;645(8081):774–83. doi: 10.1038/s41586-025-09372-6 (PMC12443594; doi:10.1038/s41586-025-09372-6)
Supplement: Supplementary file 4 — The number of sequencing reads across each coding junction, as determined by LAM-recombination is shown. The patient numbers are given in each tab. R and NR denote patient samples taken at diagnosis for patients who did, and who did not, later relapse, respectively. Rel denotes patient samples taken at relapse. The final tab compares normalized LAM-recombination reads between diagnosis and relapse. [file 41586_2025_9372_MOESM4_ESM.xlsx]

## Sheet: R-1
Recombination types	Copies	Normalized level	Sequencing reads 98.73k
('gene-IGLV3-25-IGLJ3', 1872)	1872	189.608
('gene-IGLV3-16-IGLJ3', 1623)	1623	164.388
('gene-IGKV1-32-KDE', 1414)	1414	143.219
('gene-IGKV2-30-KDE', 1080)	1080	109.389
('gene-IGLV3-16-IGLJ2', 106)	106	10.7364
('gene-IGLV3-25-IGLJ2', 47)	47	4.76046
('gene-IGKV3-20-KDE', 15)	15	1.5193
('gene-IGKV3D-31-IGKJ2', 9)	9	0.911577
('gene-IGKV2D-30-KDE', 8)	8	0.810291
('gene-IGKV2-29-IGKJ2', 6)	6	0.607718
('gene-IGLV3-1-IGLJ2', 5)	5	0.506432
('gene-IGKV3-31-IGKJ2', 5)	5	0.506432
('gene-IGLV3-16-IGLJ1', 4)	4	0.405145
('gene-IGLV2-8-IGLJ2', 4)	4	0.405145
('gene-IGLV2-5-IGLJ2', 4)	4	0.405145
('gene-IGLV3-10-IGLJ2', 3)	3	0.303859
('gene-IGLV1-36-IGLJ3', 3)	3	0.303859
('gene-IGKV3-20-IGKJ2', 3)	3	0.303859
('gene-IGKV3-20-IGKJ3', 3)	3	0.303859
('gene-IGKV2-30-IGKJ5', 3)	3	0.303859
('gene-IGLV2-5-IGLJ1', 2)	2	0.202573
('gene-IGLV2-23-IGLJ2', 2)	2	0.202573
('gene-IGLV10-54-IGLJ3', 2)	2	0.202573
('gene-IGKV3-20-IGKJ1', 2)	2	0.202573
('gene-IGKV3-15-IGKJ1', 2)	2	0.202573
('gene-IGKV2-26-IGKJ2', 2)	2	0.202573
('gene-IGKV4-1-IGKJ2', 2)	2	0.202573
('gene-IGKV2-30-IGKJ2', 2)	2	0.202573
('gene-IGKV4-1-IGKJ3', 2)	2	0.202573
('gene-IGKV1-27-IGKJ3', 2)	2	0.202573
('gene-IGKV2-29-IGKJ4', 2)	2	0.202573
('gene-IGKV1D-43-IGKJ5', 2)	2	0.202573
('gene-IGKV2-28-KDE', 2)	2	0.202573
('gene-IGKV4-1-KDE', 2)	2	0.202573
('gene-IGLV3-25-IGLJ1', 1)	1	0.101286
('gene-IGLV2-14-IGLJ2', 1)	1	0.101286
('gene-IGLV5-45-IGLJ3', 1)	1	0.101286
('gene-IGLV3-13-IGLJ2', 1)	1	0.101286
('gene-IGLV4-69-IGLJ3', 1)	1	0.101286
('gene-IGLV8-61-IGLJ3', 1)	1	0.101286
('gene-IGLV3-19-IGLJ2', 1)	1	0.101286
('gene-IGLV3-12-IGLJ2', 1)	1	0.101286
('gene-IGLV3-21-IGLJ2', 1)	1	0.101286
('gene-IGLV2-23-IGLJ3', 1)	1	0.101286
('gene-IGLV3-19-IGLJ3', 1)	1	0.101286
('gene-IGLV1-51-IGLJ2', 1)	1	0.101286
('gene-IGLV9-49-IGLJ3', 1)	1	0.101286
('gene-IGLV3-27-IGLJ3', 1)	1	0.101286
('gene-IGLV7-43-IGLJ3', 1)	1	0.101286
('gene-IGKV4-1-IGKJ1', 1)	1	0.101286
('gene-IGKV1-39-IGKJ1', 1)	1	0.101286
('gene-IGKV7-3-IGKJ2', 1)	1	0.101286
('gene-IGKV1-39-IGKJ2', 1)	1	0.101286
('gene-IGKV1-16-IGKJ2', 1)	1	0.101286
('gene-IGKV2D-28-IGKJ2', 1)	1	0.101286
('gene-IGKV5-2-IGKJ2', 1)	1	0.101286
('gene-IGKV1D-43-IGKJ3', 1)	1	0.101286
('gene-IGKV2-30-IGKJ3', 1)	1	0.101286
('gene-IGKV2-28-IGKJ5', 1)	1	0.101286
('gene-IGKV3-20-IGKJ5', 1)	1	0.101286
('gene-IGKV1-8-IGKJ5', 1)	1	0.101286
('gene-IGKV1-39-IGKJ5', 1)	1	0.101286
('gene-IGKV2-29-KDE', 1)	1	0.101286

## Sheet: R-2
Recombination types	Copies	Normalized level	Sequencing reads 104.14k
('gene-IGKV3D-31-IGKJ2', 524)	524	50.3169
('gene-IGKV3-31-IGKJ2', 261)	261	25.0624
('gene-IGKV2-29-IGKJ2', 260)	260	24.9664
('gene-IGKV2-30-IGKJ5', 218)	218	20.9334
('gene-IGKV2-29-IGKJ4', 185)	185	17.7645
('gene-IGKV2-30-KDE', 73)	73	7.00979
('gene-IGKV2-29-IGKJ3', 64)	64	6.14557
('gene-IGKV1-32-KDE', 60)	60	5.76147
('gene-IGLV3-1-IGLJ2', 46)	46	4.41713
('gene-IGKV2-30-IGKJ2', 32)	32	3.07279
('gene-IGKV3D-31-IGKJ3', 26)	26	2.49664
('gene-IGLV2-5-IGLJ1', 21)	21	2.01652
('gene-IGLV3-10-IGLJ2', 17)	17	1.63242
('gene-IGLV3-6-IGLJ2', 15)	15	1.44037
('gene-IGLV3-16-IGLJ3', 15)	15	1.44037
('gene-IGKV2-30-IGKJ4', 13)	13	1.24832
('gene-IGKV3-31-IGKJ3', 12)	12	1.15229
('gene-IGLV3-25-IGLJ3', 10)	10	0.960246
('gene-IGLV2-8-IGLJ2', 8)	8	0.768197
('gene-IGLV2-5-IGLJ2', 8)	8	0.768197
('gene-IGKV2D-28-IGKJ2', 6)	6	0.576147
('gene-IGKV2-30-IGKJ3', 6)	6	0.576147
('gene-IGKV3-31-IGKJ4', 6)	6	0.576147
('gene-IGLV4-3-IGLJ2', 5)	5	0.480123
('gene-IGLV3-16-IGLJ2', 5)	5	0.480123
('gene-IGKV3-31-IGKJ5', 5)	5	0.480123
('gene-IGKV3D-31-IGKJ5', 5)	5	0.480123
('gene-IGLV3-21-IGLJ2', 4)	4	0.384098
('gene-IGLV3-10-IGLJ3', 4)	4	0.384098
('gene-IGLV1-40-IGLJ3', 4)	4	0.384098
('gene-IGKV2-29-IGKJ5', 4)	4	0.384098
('gene-IGLV2-11-IGLJ2', 3)	3	0.288074
('gene-IGLV3-21-IGLJ3', 3)	3	0.288074
('gene-IGLV4-69-IGLJ2', 3)	3	0.288074
('gene-IGKV1-37-IGKJ2', 3)	3	0.288074
('gene-IGKV2-10-IGKJ4', 3)	3	0.288074
('gene-IGKV2-29-KDE', 3)	3	0.288074
('gene-IGLV3-19-IGLJ3', 2)	2	0.192049
('gene-IGLV3-12-IGLJ3', 2)	2	0.192049
('gene-IGLV1-41-IGLJ2', 2)	2	0.192049
('gene-IGLV2-23-IGLJ2', 2)	2	0.192049
('gene-IGLV1-47-IGLJ2', 2)	2	0.192049
('gene-IGLV3-25-IGLJ2', 2)	2	0.192049
('gene-IGLV3-1-IGLJ3', 2)	2	0.192049
('gene-IGLV7-43-IGLJ3', 2)	2	0.192049
('gene-IGLV9-49-IGLJ3', 2)	2	0.192049
('gene-IGKV1-39-IGKJ1', 2)	2	0.192049
('gene-IGKV4-1-IGKJ2', 2)	2	0.192049
('gene-IGKV2D-29-IGKJ4', 2)	2	0.192049
('gene-IGKV2D-30-IGKJ5', 2)	2	0.192049
('gene-IGKV3-20-IGKJ5', 2)	2	0.192049
('gene-IGKV3-15-IGKJ5', 2)	2	0.192049
('gene-IGKV4-1-KDE', 2)	2	0.192049
('gene-IGLV2-14-IGLJ1', 1)	1	0.0960246
('gene-IGLV3-10-IGLJ1', 1)	1	0.0960246
('gene-IGLV5-45-IGLJ1', 1)	1	0.0960246
('gene-IGLV3-12-IGLJ1', 1)	1	0.0960246
('gene-IGLV1-36-IGLJ1', 1)	1	0.0960246
('gene-IGLV1-40-IGLJ1', 1)	1	0.0960246
('gene-IGLV5-45-IGLJ2', 1)	1	0.0960246
('gene-IGLV3-12-IGLJ2', 1)	1	0.0960246
('gene-IGLV2-8-IGLJ3', 1)	1	0.0960246
('gene-IGLV3-19-IGLJ2', 1)	1	0.0960246
('gene-IGLV2-14-IGLJ3', 1)	1	0.0960246
('gene-IGLV3-9-IGLJ2', 1)	1	0.0960246
('gene-IGLV2-34-IGLJ2', 1)	1	0.0960246
('gene-IGLV2-14-IGLJ2', 1)	1	0.0960246
('gene-IGLV9-49-IGLJ2', 1)	1	0.0960246
('gene-IGLV7-43-IGLJ2', 1)	1	0.0960246
('gene-IGLV1-36-IGLJ2', 1)	1	0.0960246
('gene-IGLV2-23-IGLJ3', 1)	1	0.0960246
('gene-IGKV2-29-IGKJ1', 1)	1	0.0960246
('gene-IGKV1-8-IGKJ1', 1)	1	0.0960246
('gene-IGKV3-20-IGKJ1', 1)	1	0.0960246
('gene-IGKV2-28-IGKJ1', 1)	1	0.0960246
('gene-IGKV3-15-IGKJ2', 1)	1	0.0960246
('gene-IGKV1-16-IGKJ2', 1)	1	0.0960246
('gene-IGKV2D-29-IGKJ2', 1)	1	0.0960246
('gene-IGKV1-39-IGKJ2', 1)	1	0.0960246
('gene-IGKV1-9-IGKJ2', 1)	1	0.0960246
('gene-IGKV1-8-IGKJ2', 1)	1	0.0960246
('gene-IGKV2-24-IGKJ2', 1)	1	0.0960246
('gene-IGKV5-2-IGKJ2', 1)	1	0.0960246
('gene-IGKV1-39-IGKJ3', 1)	1	0.0960246
('gene-IGKV3-11-IGKJ4', 1)	1	0.0960246
('gene-IGKV2D-30-IGKJ4', 1)	1	0.0960246
('gene-IGKV1-37-IGKJ4', 1)	1	0.0960246
('gene-IGKV1-37-IGKJ5', 1)	1	0.0960246
('gene-IGKV3-11-IGKJ5', 1)	1	0.0960246
('gene-IGKV1-33-IGKJ5', 1)	1	0.0960246
('gene-IGKV2D-30-KDE', 1)	1	0.0960246
('gene-IGKV1-39-KDE', 1)	1	0.0960246
('gene-IGKV1-12-KDE', 1)	1	0.0960246
('gene-IGKV2-24-KDE', 1)	1	0.0960246

## Sheet: R-3
Recombination types	Copies	Normalized level	Sequencing reads 106.5k
('gene-IGKV3-20-KDE', 46)	46	4.31925
('gene-IGKV1-32-KDE', 45)	45	4.22535
('gene-IGKV3D-31-IGKJ2', 26)	26	2.44131
('gene-IGKV2-29-IGKJ2', 10)	10	0.938967
('gene-IGKV3-31-IGKJ2', 10)	10	0.938967
('gene-IGKV4-1-KDE', 8)	8	0.751174
('gene-IGLV3-1-IGLJ2', 7)	7	0.657277
('gene-IGKV2-30-IGKJ5', 6)	6	0.56338
('gene-IGKV3-20-IGKJ2', 5)	5	0.469484
('gene-IGKV2-30-KDE', 5)	5	0.469484
('gene-IGLV3-25-IGLJ3', 4)	4	0.375587
('gene-IGKV2-29-IGKJ4', 4)	4	0.375587
('gene-IGLV3-16-IGLJ3', 3)	3	0.28169
('gene-IGKV3D-31-IGKJ3', 3)	3	0.28169
('gene-IGLV1-47-IGLJ2', 2)	2	0.187793
('gene-IGLV4-69-IGLJ3', 2)	2	0.187793
('gene-IGLV3-19-IGLJ2', 2)	2	0.187793
('gene-IGLV3-21-IGLJ2', 2)	2	0.187793
('gene-IGLV2-11-IGLJ2', 2)	2	0.187793
('gene-IGLV1-47-IGLJ3', 2)	2	0.187793
('gene-IGKV1-37-IGKJ1', 2)	2	0.187793
('gene-IGKV4-1-IGKJ2', 2)	2	0.187793
('gene-IGKV2-30-IGKJ2', 2)	2	0.187793
('gene-IGKV2D-28-IGKJ3', 2)	2	0.187793
('gene-IGKV1-39-IGKJ3', 2)	2	0.187793
('gene-IGLV9-49-IGLJ3', 1)	1	0.0938967
('gene-IGLV3-19-IGLJ3', 1)	1	0.0938967
('gene-IGLV4-60-IGLJ3', 1)	1	0.0938967
('gene-IGLV2-11-IGLJ3', 1)	1	0.0938967
('gene-IGKV3-20-IGKJ1', 1)	1	0.0938967
('gene-IGKV2-29-IGKJ1', 1)	1	0.0938967
('gene-IGKV2-28-IGKJ2', 1)	1	0.0938967
('gene-IGKV3-20-IGKJ3', 1)	1	0.0938967
('gene-IGKV3-31-IGKJ3', 1)	1	0.0938967
('gene-IGKV4-1-IGKJ5', 1)	1	0.0938967
('gene-IGKV3-31-IGKJ5', 1)	1	0.0938967
('gene-IGKV1D-12-KDE', 1)	1	0.0938967
('gene-IGKV2-29-KDE', 1)	1	0.0938967
('gene-IGKV1-16-KDE', 1)	1	0.0938967
('gene-IGKV1-33-KDE', 1)	1	0.0938967
('gene-IGKV1-17-KDE', 1)	1	0.0938967

## Sheet: R-4
Recombination types	Copies	Normalized level	Sequencing reads 19k
('gene-IGLV3-9-IGLJ3', 22)	22	11.5789
('gene-IGLV2-5-IGLJ3', 17)	17	8.94737
('gene-IGLV3-10-IGLJ2', 13)	13	6.84211
('gene-IGLV1-36-IGLJ3', 13)	13	6.84211
('gene-IGLV3-1-IGLJ2', 10)	10	5.26316
('gene-IGLV5-45-IGLJ3', 4)	4	2.10526
('gene-IGLV2-8-IGLJ2', 4)	4	2.10526
('gene-IGLV1-40-IGLJ2', 3)	3	1.57895
('gene-IGLV1-44-IGLJ3', 3)	3	1.57895
('gene-IGLV3-16-IGLJ2', 3)	3	1.57895
('gene-IGLV9-49-IGLJ3', 3)	3	1.57895
('gene-IGLV1-47-IGLJ3', 3)	3	1.57895
('gene-IGKV1-39-KDE', 3)	3	1.57895
('gene-IGKV3-20-KDE', 3)	3	1.57895
('gene-IGKV1-32-KDE', 3)	3	1.57895
('gene-IGKV4-1-KDE', 3)	3	1.57895
('gene-IGLV5-52-IGLJ3', 2)	2	1.05263
('gene-IGLV2-5-IGLJ2', 2)	2	1.05263
('gene-IGLV1-41-IGLJ3', 2)	2	1.05263
('gene-IGLV3-25-IGLJ2', 2)	2	1.05263
('gene-IGLV2-23-IGLJ2', 2)	2	1.05263
('gene-IGKV1-39-IGKJ2', 2)	2	1.05263
('gene-IGKV1-39-IGKJ4', 2)	2	1.05263
('gene-IGLV1-40-IGLJ1', 1)	1	0.526316
('gene-IGLV2-23-IGLJ1', 1)	1	0.526316
('gene-IGLV7-43-IGLJ3', 1)	1	0.526316
('gene-IGLV1-51-IGLJ2', 1)	1	0.526316
('gene-IGLV7-46-IGLJ3', 1)	1	0.526316
('gene-IGLV1-36-IGLJ2', 1)	1	0.526316
('gene-IGLV5-45-IGLJ2', 1)	1	0.526316
('gene-IGLV1-51-IGLJ3', 1)	1	0.526316
('gene-IGLV2-23-IGLJ3', 1)	1	0.526316
('gene-IGLV2-14-IGLJ3', 1)	1	0.526316
('gene-IGLV4-3-IGLJ2', 1)	1	0.526316
('gene-IGLV3-6-IGLJ2', 1)	1	0.526316
('gene-IGLV3-21-IGLJ3', 1)	1	0.526316
('gene-IGKV4-1-IGKJ1', 1)	1	0.526316
('gene-IGKV1-12-IGKJ2', 1)	1	0.526316
('gene-IGKV3-7-IGKJ2', 1)	1	0.526316
('gene-IGKV3-20-IGKJ2', 1)	1	0.526316
('gene-IGKV1-5-KDE', 1)	1	0.526316
('gene-IGKV7-3-KDE', 1)	1	0.526316
('gene-IGKV1-16-KDE', 1)	1	0.526316

## Sheet: R-6
Recombination types	Copies	Normalized level	Sequencing reads 100.5k
('gene-IGLV3-25-IGLJ3', 199)	199	19.801
('gene-IGLV2-5-IGLJ1', 117)	117	11.6418
('gene-IGLV3-16-IGLJ3', 90)	90	8.95522
('gene-IGKV1-32-KDE', 71)	71	7.06468
('gene-IGLV3-1-IGLJ2', 50)	50	4.97512
('gene-IGKV2-30-KDE', 30)	30	2.98507
('gene-IGLV2-5-IGLJ2', 23)	23	2.28856
('gene-IGLV2-8-IGLJ2', 22)	22	2.18905
('gene-IGLV3-10-IGLJ2', 15)	15	1.49254
('gene-IGKV4-1-KDE', 6)	6	0.597015
('gene-IGLV3-12-IGLJ2', 5)	5	0.497512
('gene-IGKV2D-28-IGKJ1', 5)	5	0.497512
('gene-IGLV3-19-IGLJ2', 4)	4	0.39801
('gene-IGKV5-2-IGKJ2', 4)	4	0.39801
('gene-IGKV4-1-IGKJ2', 4)	4	0.39801
('gene-IGLV2-23-IGLJ3', 3)	3	0.298507
('gene-IGLV3-1-IGLJ3', 3)	3	0.298507
('gene-IGLV4-3-IGLJ3', 3)	3	0.298507
('gene-IGKV2-30-IGKJ2', 3)	3	0.298507
('gene-IGLV3-6-IGLJ3', 2)	2	0.199005
('gene-IGLV2-8-IGLJ3', 2)	2	0.199005
('gene-IGLV1-41-IGLJ2', 2)	2	0.199005
('gene-IGLV3-25-IGLJ2', 2)	2	0.199005
('gene-IGLV4-3-IGLJ2', 2)	2	0.199005
('gene-IGKV3-20-IGKJ2', 2)	2	0.199005
('gene-IGKV3-20-KDE', 2)	2	0.199005
('gene-IGKV5-2-KDE', 2)	2	0.199005
('gene-IGLV3-1-IGLJ1', 1)	1	0.0995025
('gene-IGLV2-5-IGLJ3', 1)	1	0.0995025
('gene-IGLV3-12-IGLJ3', 1)	1	0.0995025
('gene-IGLV3-16-IGLJ2', 1)	1	0.0995025
('gene-IGLV2-23-IGLJ2', 1)	1	0.0995025
('gene-IGLV3-6-IGLJ2', 1)	1	0.0995025
('gene-IGLV3-13-IGLJ2', 1)	1	0.0995025
('gene-IGLV3-9-IGLJ2', 1)	1	0.0995025
('gene-IGLV3-19-IGLJ3', 1)	1	0.0995025
('gene-IGLV6-57-IGLJ3', 1)	1	0.0995025
('gene-IGLV2-14-IGLJ2', 1)	1	0.0995025
('gene-IGLV3-27-IGLJ3', 1)	1	0.0995025
('gene-IGLV2-14-IGLJ3', 1)	1	0.0995025
('gene-IGLV1-47-IGLJ2', 1)	1	0.0995025
('gene-IGKV1-37-IGKJ1', 1)	1	0.0995025
('gene-IGKV3-20-IGKJ1', 1)	1	0.0995025
('gene-IGKV1-12-IGKJ2', 1)	1	0.0995025
('gene-IGKV1-17-IGKJ2', 1)	1	0.0995025
('gene-IGKV3D-31-IGKJ2', 1)	1	0.0995025
('gene-IGKV1-16-IGKJ3', 1)	1	0.0995025
('gene-IGKV4-1-IGKJ3', 1)	1	0.0995025
('gene-IGKV1-39-IGKJ3', 1)	1	0.0995025
('gene-IGKV1D-43-IGKJ4', 1)	1	0.0995025
('gene-IGKV1-16-IGKJ4', 1)	1	0.0995025
('gene-IGKV5-2-IGKJ5', 1)	1	0.0995025
('gene-IGKV1-9-IGKJ5', 1)	1	0.0995025
('gene-IGKV2-30-IGKJ5', 1)	1	0.0995025
('gene-IGKV1-39-KDE', 1)	1	0.0995025
('gene-IGKV1-5-KDE', 1)	1	0.0995025
('gene-IGKV7-3-KDE', 1)	1	0.0995025
('gene-IGKV1-37-KDE', 1)	1	0.0995025

## Sheet: R-7
Recombination types	Copies	Normalized level	Sequencing reads 100k
('gene-IGKV1-32-KDE', 3694)	3694	369.4
('gene-IGLV3-1-IGLJ2', 1812)	1812	181.2
('gene-IGKV2-30-IGKJ2', 1730)	1730	173
('gene-IGLV3-10-IGLJ2', 1138)	1138	113.8
('gene-IGLV2-8-IGLJ2', 1121)	1121	112.1
('gene-IGKV2-30-IGKJ4', 820)	820	82
('gene-IGKV4-1-IGKJ3', 525)	525	52.5
('gene-IGKV2-28-KDE', 442)	442	44.2
('gene-IGLV2-11-IGLJ2', 402)	402	40.2
('gene-IGKV2-30-IGKJ3', 352)	352	35.2
('gene-IGLV3-10-IGLJ3', 146)	146	14.6
('gene-IGLV2-34-IGLJ2', 117)	117	11.7
('gene-IGKV2-26-KDE', 117)	117	11.7
('gene-IGLV3-1-IGLJ3', 115)	115	11.5
('gene-IGKV4-1-IGKJ4', 90)	90	9
('gene-IGLV3-12-IGLJ3', 57)	57	5.7
('gene-IGKV2D-30-IGKJ2', 46)	46	4.6
('gene-IGKV4-1-IGKJ2', 44)	44	4.4
('gene-IGLV4-3-IGLJ3', 40)	40	4
('gene-IGLVI-20-IGLJ3', 36)	36	3.6
('gene-IGLV2-8-IGLJ3', 36)	36	3.6
('gene-IGKV2-30-IGKJ5', 31)	31	3.1
('gene-IGLV3-12-IGLJ2', 27)	27	2.7
('gene-IGLV3-9-IGLJ3', 24)	24	2.4
('gene-IGLV2-5-IGLJ2', 23)	23	2.3
('gene-IGLV2-5-IGLJ3', 22)	22	2.2
('gene-IGLV4-3-IGLJ2', 22)	22	2.2
('gene-IGLV3-21-IGLJ3', 22)	22	2.2
('gene-IGKV2D-30-IGKJ4', 21)	21	2.1
('gene-IGKV1-37-IGKJ5', 21)	21	2.1
('gene-IGKV2D-28-IGKJ4', 20)	20	2
('gene-IGLV2-14-IGLJ3', 17)	17	1.7
('gene-IGLV5-45-IGLJ3', 15)	15	1.5
('gene-IGLV2-14-IGLJ2', 14)	14	1.4
('gene-IGKV2D-28-IGKJ2', 14)	14	1.4
('gene-IGLV3-21-IGLJ2', 12)	12	1.2
('gene-IGLV5-45-IGLJ2', 12)	12	1.2
('gene-IGLV2-23-IGLJ3', 12)	12	1.2
('gene-IGLV2-11-IGLJ3', 11)	11	1.1
('gene-IGKV3-20-IGKJ2', 11)	11	1.1
('gene-IGLV3-19-IGLJ3', 9)	9	0.9
('gene-IGLV3-9-IGLJ2', 9)	9	0.9
('gene-IGKV1-33-IGKJ5', 9)	9	0.9
('gene-IGKV3-11-KDE', 9)	9	0.9
('gene-IGLV1-40-IGLJ3', 8)	8	0.8
('gene-IGKV3-20-IGKJ4', 8)	8	0.8
('gene-IGKV2-30-KDE', 8)	8	0.8
('gene-IGLV3-1-IGLJ1', 7)	7	0.7
('gene-IGLVI-20-IGLJ2', 7)	7	0.7
('gene-IGKV2-26-IGKJ1', 7)	7	0.7
('gene-IGKV2D-30-IGKJ3', 7)	7	0.7
('gene-IGKV1-9-IGKJ5', 7)	7	0.7
('gene-IGLV3-27-IGLJ3', 6)	6	0.6
('gene-IGKV1-37-IGKJ2', 6)	6	0.6
('gene-IGKV3-11-IGKJ2', 6)	6	0.6
('gene-IGLV2-23-IGLJ2', 5)	5	0.5
('gene-IGLV9-49-IGLJ2', 5)	5	0.5
('gene-IGLV3-19-IGLJ2', 5)	5	0.5
('gene-IGLV7-35-IGLJ3', 5)	5	0.5
('gene-IGKV3-20-IGKJ3', 5)	5	0.5
('gene-IGKV1-27-KDE', 5)	5	0.5
('gene-IGLV8-61-IGLJ2', 4)	4	0.4
('gene-IGLV4-69-IGLJ2', 4)	4	0.4
('gene-IGLV3-6-IGLJ3', 4)	4	0.4
('gene-IGLV1-36-IGLJ3', 4)	4	0.4
('gene-IGKV2-30-IGKJ1', 4)	4	0.4
('gene-IGKV2-29-IGKJ4', 4)	4	0.4
('gene-IGKV7-3-IGKJ4', 4)	4	0.4
('gene-IGKV2-26-IGKJ5', 4)	4	0.4
('gene-IGKV3-20-IGKJ5', 4)	4	0.4
('gene-IGKV4-1-KDE', 4)	4	0.4
('gene-IGKV3-20-KDE', 4)	4	0.4
('gene-IGLV3-25-IGLJ2', 3)	3	0.3
('gene-IGLV1-41-IGLJ2', 3)	3	0.3
('gene-IGLV3-16-IGLJ3', 3)	3	0.3
('gene-IGLV2-18-IGLJ3', 3)	3	0.3
('gene-IGLV9-49-IGLJ3', 3)	3	0.3
('gene-IGLV1-40-IGLJ2', 3)	3	0.3
('gene-IGKV1-8-IGKJ1', 3)	3	0.3
('gene-IGKV2-29-IGKJ2', 3)	3	0.3
('gene-IGKV5-2-IGKJ2', 3)	3	0.3
('gene-IGKV2-28-IGKJ2', 3)	3	0.3
('gene-IGKV2-26-IGKJ2', 3)	3	0.3
('gene-IGKV1-39-IGKJ2', 3)	3	0.3
('gene-IGKV3-7-IGKJ2', 3)	3	0.3
('gene-IGKV1-39-IGKJ3', 3)	3	0.3
('gene-IGKV2D-28-IGKJ3', 3)	3	0.3
('gene-IGKV1-37-IGKJ4', 3)	3	0.3
('gene-IGKV1-12-IGKJ5', 3)	3	0.3
('gene-IGLV1-36-IGLJ2', 2)	2	0.2
('gene-IGLV3-6-IGLJ2', 2)	2	0.2
('gene-IGLV3-24-IGLJ3', 2)	2	0.2
('gene-IGLV4-60-IGLJ3', 2)	2	0.2
('gene-IGLV7-43-IGLJ3', 2)	2	0.2
('gene-IGLV1-51-IGLJ2', 2)	2	0.2
('gene-IGLV1-41-IGLJ3', 2)	2	0.2
('gene-IGKV1-16-IGKJ1', 2)	2	0.2
('gene-IGKV3-15-IGKJ2', 2)	2	0.2
('gene-IGKV2D-26-IGKJ2', 2)	2	0.2
('gene-IGKV2-24-IGKJ2', 2)	2	0.2
('gene-IGKV2-40-IGKJ2', 2)	2	0.2
('gene-IGKV7-3-IGKJ2', 2)	2	0.2
('gene-IGKV1-8-IGKJ2', 2)	2	0.2
('gene-IGKV1-33-IGKJ2', 2)	2	0.2
('gene-IGKV2-29-IGKJ3', 2)	2	0.2
('gene-IGKV2-26-IGKJ3', 2)	2	0.2
('gene-IGKV1-37-IGKJ3', 2)	2	0.2
('gene-IGKV1-33-IGKJ4', 2)	2	0.2
('gene-IGKV2-26-IGKJ4', 2)	2	0.2
('gene-IGKV3-7-IGKJ4', 2)	2	0.2
('gene-IGKV3-11-IGKJ5', 2)	2	0.2
('gene-IGKV2D-30-KDE', 2)	2	0.2
('gene-IGLV3-9-IGLJ1', 1)	1	0.1
('gene-IGLV3-10-IGLJ1', 1)	1	0.1
('gene-IGLVI-20-IGLJ1', 1)	1	0.1
('gene-IGLV2-11-IGLJ1', 1)	1	0.1
('gene-IGLV2-8-IGLJ1', 1)	1	0.1
('gene-IGLV7-35-IGLJ2', 1)	1	0.1
('gene-IGLV7-46-IGLJ3', 1)	1	0.1
('gene-IGLV1-51-IGLJ3', 1)	1	0.1
('gene-IGLV3-22-IGLJ3', 1)	1	0.1
('gene-IGLV2-34-IGLJ3', 1)	1	0.1
('gene-IGLV2-18-IGLJ2', 1)	1	0.1
('gene-IGLV3-13-IGLJ2', 1)	1	0.1
('gene-IGLV3-4-IGLJ2', 1)	1	0.1
('gene-IGLV3-13-IGLJ3', 1)	1	0.1
('gene-IGLV1-47-IGLJ3', 1)	1	0.1
('gene-IGKV1-17-IGKJ1', 1)	1	0.1
('gene-IGKV1-33-IGKJ1', 1)	1	0.1
('gene-IGKV3-20-IGKJ1', 1)	1	0.1
('gene-IGKV1-16-IGKJ2', 1)	1	0.1
('gene-IGKV1-5-IGKJ2', 1)	1	0.1
('gene-IGKV1-27-IGKJ2', 1)	1	0.1
('gene-IGKV2D-24-IGKJ2', 1)	1	0.1
('gene-IGKV2-18-IGKJ2', 1)	1	0.1
('gene-IGKV5-2-IGKJ3', 1)	1	0.1
('gene-IGKV6-21-IGKJ3', 1)	1	0.1
('gene-IGKV2-40-IGKJ3', 1)	1	0.1
('gene-IGKV1-13-IGKJ3', 1)	1	0.1
('gene-IGKV3-7-IGKJ3', 1)	1	0.1
('gene-IGKV2-18-IGKJ4', 1)	1	0.1
('gene-IGKV3-15-IGKJ4', 1)	1	0.1
('gene-IGKV3D-11-IGKJ4', 1)	1	0.1
('gene-IGKV1-9-IGKJ4', 1)	1	0.1
('gene-IGKV3-11-IGKJ4', 1)	1	0.1
('gene-IGKV1-16-IGKJ4', 1)	1	0.1
('gene-IGKV1-8-IGKJ4', 1)	1	0.1
('gene-IGKV1-39-IGKJ4', 1)	1	0.1
('gene-IGKV2D-24-IGKJ4', 1)	1	0.1
('gene-IGKV2-10-IGKJ5', 1)	1	0.1
('gene-IGKV1-39-IGKJ5', 1)	1	0.1
('gene-IGKV2D-30-IGKJ5', 1)	1	0.1
('gene-IGKV6D-21-IGKJ5', 1)	1	0.1
('gene-IGKV2-28-IGKJ5', 1)	1	0.1
('gene-IGKV2D-28-IGKJ5', 1)	1	0.1
('gene-IGKV2D-26-IGKJ5', 1)	1	0.1
('gene-IGKV7-3-KDE', 1)	1	0.1
('gene-IGKV1-9-KDE', 1)	1	0.1

## Sheet: R-8
Recombination types	Copies	Normalized level	Sequencing reads 100k
'gene-IGLV2-11-IGLJ2', 6263)	6263	626.3
('gene-IGKV2-26-KDE', 1093)	1093	109.3
('gene-IGLV3-12-IGLJ3', 569)	569	56.9
('gene-IGKV1-32-KDE', 559)	559	55.9
('gene-IGLV3-1-IGLJ3', 550)	550	55
('gene-IGLVI-20-IGLJ3', 305)	305	30.5
('gene-IGLV2-14-IGLJ3', 228)	228	22.8
('gene-IGLV3-1-IGLJ2', 184)	184	18.4
('gene-IGLV3-12-IGLJ2', 130)	130	13
('gene-IGLV2-5-IGLJ3', 84)	84	8.4
('gene-IGLV2-11-IGLJ3', 77)	77	7.7
('gene-IGLV2-5-IGLJ2', 62)	62	6.2
('gene-IGLV4-3-IGLJ3', 61)	61	6.1
('gene-IGLVI-20-IGLJ2', 60)	60	6
('gene-IGLV3-16-IGLJ3', 54)	54	5.4
('gene-IGKV4-1-IGKJ2', 42)	42	4.2
('gene-IGLV5-45-IGLJ3', 32)	32	3.2
('gene-IGLV9-49-IGLJ3', 31)	31	3.1
('gene-IGLV2-8-IGLJ3', 30)	30	3
('gene-IGLV1-47-IGLJ3', 28)	28	2.8
('gene-IGLV2-8-IGLJ2', 27)	27	2.7
('gene-IGLV3-21-IGLJ3', 26)	26	2.6
('gene-IGLV3-19-IGLJ3', 24)	24	2.4
('gene-IGLV2-14-IGLJ2', 23)	23	2.3
('gene-IGLV4-3-IGLJ2', 22)	22	2.2
('gene-IGKV4-1-IGKJ4', 22)	22	2.2
('gene-IGKV1-37-KDE', 21)	21	2.1
('gene-IGLV1-36-IGLJ3', 18)	18	1.8
('gene-IGLV7-35-IGLJ3', 17)	17	1.7
('gene-IGLV3-13-IGLJ3', 17)	17	1.7
('gene-IGKV2-26-IGKJ1', 16)	16	1.6
('gene-IGKV1-37-IGKJ5', 16)	16	1.6
('gene-IGLV6-57-IGLJ3', 15)	15	1.5
('gene-IGKV4-1-IGKJ3', 14)	14	1.4
('gene-IGKV1-33-IGKJ5', 13)	13	1.3
('gene-IGLV3-19-IGLJ2', 10)	10	1
('gene-IGLV4-69-IGLJ3', 9)	9	0.9
('gene-IGLV2-23-IGLJ3', 9)	9	0.9
('gene-IGLV1-51-IGLJ3', 9)	9	0.9
('gene-IGLV1-40-IGLJ3', 9)	9	0.9
('gene-IGKV1-37-IGKJ3', 9)	9	0.9
('gene-IGLV3-16-IGLJ2', 8)	8	0.8
('gene-IGLV8-61-IGLJ3', 8)	8	0.8
('gene-IGLV7-46-IGLJ2', 8)	8	0.8
('gene-IGKV4-1-IGKJ1', 8)	8	0.8
('gene-IGKV2D-26-KDE', 8)	8	0.8
('gene-IGKV4-1-KDE', 8)	8	0.8
('gene-IGLV2-11-IGLJ1', 7)	7	0.7
('gene-IGLV1-47-IGLJ2', 7)	7	0.7
('gene-IGLV1-44-IGLJ3', 7)	7	0.7
('gene-IGLV3-10-IGLJ2', 7)	7	0.7
('gene-IGLV3-10-IGLJ3', 6)	6	0.6
('gene-IGLV7-43-IGLJ3', 6)	6	0.6
('gene-IGLV2-18-IGLJ3', 6)	6	0.6
('gene-IGLV2-23-IGLJ2', 6)	6	0.6
('gene-IGLV3-6-IGLJ3', 6)	6	0.6
('gene-IGLV5-45-IGLJ2', 5)	5	0.5
('gene-IGLV10-54-IGLJ3', 5)	5	0.5
('gene-IGLV3-6-IGLJ2', 5)	5	0.5
('gene-IGLV3-15-IGLJ3', 5)	5	0.5
('gene-IGLV9-49-IGLJ2', 5)	5	0.5
('gene-IGLV1-41-IGLJ3', 5)	5	0.5
('gene-IGLV1-40-IGLJ2', 5)	5	0.5
('gene-IGLV2-34-IGLJ2', 5)	5	0.5
('gene-IGKV2-26-IGKJ2', 5)	5	0.5
('gene-IGKV2D-26-IGKJ4', 5)	5	0.5
('gene-IGLV3-21-IGLJ2', 4)	4	0.4
('gene-IGLV3-9-IGLJ3', 4)	4	0.4
('gene-IGLV3-13-IGLJ2', 4)	4	0.4
('gene-IGKV2D-26-IGKJ2', 4)	4	0.4
('gene-IGKV1-39-IGKJ2', 4)	4	0.4
('gene-IGKV1-39-IGKJ5', 4)	4	0.4
('gene-IGKV2D-26-IGKJ5', 4)	4	0.4
('gene-IGLV1-36-IGLJ2', 3)	3	0.3
('gene-IGLV3-25-IGLJ3', 3)	3	0.3
('gene-IGLV3-9-IGLJ2', 3)	3	0.3
('gene-IGKV7-3-IGKJ2', 3)	3	0.3
('gene-IGKV2-30-IGKJ2', 3)	3	0.3
('gene-IGKV5-2-IGKJ3', 3)	3	0.3
('gene-IGKV7-3-IGKJ4', 3)	3	0.3
('gene-IGKV2-26-IGKJ5', 3)	3	0.3
('gene-IGLV5-37-IGLJ2', 2)	2	0.2
('gene-IGLV3-27-IGLJ3', 2)	2	0.2
('gene-IGLV3-15-IGLJ2', 2)	2	0.2
('gene-IGLV2-18-IGLJ2', 2)	2	0.2
('gene-IGLV1-51-IGLJ2', 2)	2	0.2
('gene-IGLV6-57-IGLJ2', 2)	2	0.2
('gene-IGKV1-33-IGKJ2', 2)	2	0.2
('gene-IGKV1-37-IGKJ4', 2)	2	0.2
('gene-IGKV1-13-IGKJ4', 2)	2	0.2
('gene-IGKV1-33-IGKJ4', 2)	2	0.2
('gene-IGKV2-30-IGKJ4', 2)	2	0.2
('gene-IGKV2-26-IGKJ4', 2)	2	0.2
('gene-IGKV4-1-IGKJ5', 2)	2	0.2
('gene-IGKV2-30-IGKJ5', 2)	2	0.2
('gene-IGLV1-44-IGLJ2', 1)	1	0.1
('gene-IGLV1-41-IGLJ2', 1)	1	0.1
('gene-IGLV1-50-IGLJ2', 1)	1	0.1
('gene-IGLV3-22-IGLJ3', 1)	1	0.1
('gene-IGLV3-27-IGLJ2', 1)	1	0.1
('gene-IGLV3-25-IGLJ2', 1)	1	0.1
('gene-IGLV7-35-IGLJ2', 1)	1	0.1
('gene-IGLV3-24-IGLJ3', 1)	1	0.1
('gene-IGLV3-32-IGLJ2', 1)	1	0.1
('gene-IGLV7-46-IGLJ3', 1)	1	0.1
('gene-IGLV4-60-IGLJ2', 1)	1	0.1
('gene-IGLV1-50-IGLJ3', 1)	1	0.1
('gene-IGLV4-60-IGLJ3', 1)	1	0.1
('gene-IGKV3-20-IGKJ1', 1)	1	0.1
('gene-IGKV1-37-IGKJ2', 1)	1	0.1
('gene-IGKV3-15-IGKJ2', 1)	1	0.1
('gene-IGKV1-27-IGKJ2', 1)	1	0.1
('gene-IGKV5-2-IGKJ2', 1)	1	0.1
('gene-IGKV2-26-IGKJ3', 1)	1	0.1
('gene-IGKV1-39-IGKJ3', 1)	1	0.1
('gene-IGKV2-30-IGKJ3', 1)	1	0.1
('gene-IGKV3D-15-IGKJ3', 1)	1	0.1
('gene-IGKV2D-26-IGKJ3', 1)	1	0.1
('gene-IGKV3-7-IGKJ3', 1)	1	0.1
('gene-IGKV2D-24-IGKJ3', 1)	1	0.1
('gene-IGKV3-25-IGKJ3', 1)	1	0.1
('gene-IGKV1-13-IGKJ3', 1)	1	0.1
('gene-IGKV1-39-IGKJ4', 1)	1	0.1
('gene-IGKV1D-43-IGKJ4', 1)	1	0.1
('gene-IGKV2-28-IGKJ5', 1)	1	0.1
('gene-IGKV2D-28-IGKJ5', 1)	1	0.1
('gene-IGKV2D-24-IGKJ5', 1)	1	0.1
('gene-IGKV5-2-IGKJ5', 1)	1	0.1
('gene-IGKV2-30-KDE', 1)	1	0.1
('gene-IGKV2D-30-KDE', 1)	1	0.1
('gene-IGKV1-39-KDE', 1)	1	0.1
('gene-IGKV2-28-KDE', 1)	1	0.1
('gene-IGKV1-17-KDE', 1)	1	0.1
('gene-IGKV3-20-KDE', 1)	1	0.1

## Sheet: R-9
Recombination types	Copies	Normalized level	Sequencing reads 100k
'gene-IGLV3-1-IGLJ2', 1618)	1618	161.8
('gene-IGLV2-11-IGLJ2', 1472)	1472	147.2
('gene-IGKV1-32-KDE', 878)	878	87.8
('gene-IGKV1-27-KDE', 748)	748	74.8
('gene-IGKV3-11-KDE', 654)	654	65.4
('gene-IGLV3-12-IGLJ3', 317)	317	31.7
('gene-IGLV3-1-IGLJ3', 287)	287	28.7
('gene-IGLV2-5-IGLJ3', 238)	238	23.8
('gene-IGLVI-20-IGLJ3', 123)	123	12.3
('gene-IGLV2-14-IGLJ3', 90)	90	9
('gene-IGKV2-26-KDE', 77)	77	7.7
('gene-IGLV3-12-IGLJ2', 71)	71	7.1
('gene-IGLV2-8-IGLJ3', 55)	55	5.5
('gene-IGLV4-3-IGLJ3', 50)	50	5
('gene-IGLV2-5-IGLJ2', 46)	46	4.6
('gene-IGLV2-8-IGLJ2', 37)	37	3.7
('gene-IGLV9-49-IGLJ2', 32)	32	3.2
('gene-IGLV4-3-IGLJ2', 29)	29	2.9
('gene-IGKV1D-27-KDE', 29)	29	2.9
('gene-IGLV3-16-IGLJ3', 24)	24	2.4
('gene-IGLV3-10-IGLJ2', 21)	21	2.1
('gene-IGKV4-1-IGKJ2', 19)	19	1.9
('gene-IGLV5-45-IGLJ3', 18)	18	1.8
('gene-IGKV1-37-IGKJ5', 18)	18	1.8
('gene-IGLV3-13-IGLJ3', 17)	17	1.7
('gene-IGLV3-21-IGLJ3', 17)	17	1.7
('gene-IGLV2-11-IGLJ3', 17)	17	1.7
('gene-IGLV1-47-IGLJ3', 16)	16	1.6
('gene-IGLV3-13-IGLJ2', 15)	15	1.5
('gene-IGLV9-49-IGLJ3', 15)	15	1.5
('gene-IGLV4-69-IGLJ3', 14)	14	1.4
('gene-IGKV4-1-IGKJ3', 14)	14	1.4
('gene-IGLV1-51-IGLJ3', 13)	13	1.3
('gene-IGLV3-19-IGLJ3', 13)	13	1.3
('gene-IGLV1-36-IGLJ3', 13)	13	1.3
('gene-IGLV3-21-IGLJ2', 13)	13	1.3
('gene-IGLV2-14-IGLJ2', 12)	12	1.2
('gene-IGLV3-6-IGLJ3', 12)	12	1.2
('gene-IGLV3-6-IGLJ2', 12)	12	1.2
('gene-IGKV4-1-IGKJ4', 12)	12	1.2
('gene-IGLV3-1-IGLJ1', 11)	11	1.1
('gene-IGLVI-20-IGLJ2', 10)	10	1
('gene-IGLV3-9-IGLJ3', 10)	10	1
('gene-IGLV2-23-IGLJ2', 9)	9	0.9
('gene-IGLV3-19-IGLJ2', 9)	9	0.9
('gene-IGLV7-35-IGLJ3', 7)	7	0.7
('gene-IGLV7-43-IGLJ3', 7)	7	0.7
('gene-IGLV5-52-IGLJ3', 7)	7	0.7
('gene-IGLV2-11-IGLJ1', 6)	6	0.6
('gene-IGLV3-9-IGLJ2', 6)	6	0.6
('gene-IGLV3-10-IGLJ3', 6)	6	0.6
('gene-IGKV2-30-IGKJ2', 6)	6	0.6
('gene-IGKV1-37-IGKJ3', 6)	6	0.6
('gene-IGLV5-45-IGLJ2', 5)	5	0.5
('gene-IGLV7-46-IGLJ2', 5)	5	0.5
('gene-IGKV1-33-IGKJ5', 5)	5	0.5
('gene-IGLV8-61-IGLJ3', 4)	4	0.4
('gene-IGLV4-60-IGLJ2', 4)	4	0.4
('gene-IGLV1-51-IGLJ2', 4)	4	0.4
('gene-IGLV1-40-IGLJ3', 4)	4	0.4
('gene-IGLV6-57-IGLJ2', 4)	4	0.4
('gene-IGLV3-25-IGLJ3', 4)	4	0.4
('gene-IGLV2-23-IGLJ3', 4)	4	0.4
('gene-IGKV1-37-IGKJ2', 4)	4	0.4
('gene-IGKV1-39-IGKJ3', 4)	4	0.4
('gene-IGLV1-41-IGLJ3', 3)	3	0.3
('gene-IGLV6-57-IGLJ3', 3)	3	0.3
('gene-IGLV8-61-IGLJ2', 3)	3	0.3
('gene-IGKV4-1-IGKJ1', 3)	3	0.3
('gene-IGKV1-39-IGKJ2', 3)	3	0.3
('gene-IGKV1-33-IGKJ2', 3)	3	0.3
('gene-IGKV5-2-IGKJ3', 3)	3	0.3
('gene-IGKV5-2-IGKJ4', 3)	3	0.3
('gene-IGKV2D-26-IGKJ5', 3)	3	0.3
('gene-IGKV4-1-KDE', 3)	3	0.3
('gene-IGKV2-28-KDE', 3)	3	0.3
('gene-IGKV3D-7-KDE', 3)	3	0.3
('gene-IGLV2-5-IGLJ1', 2)	2	0.2
('gene-IGLV2-8-IGLJ1', 2)	2	0.2
('gene-IGLVI-20-IGLJ1', 2)	2	0.2
('gene-IGLV3-16-IGLJ2', 2)	2	0.2
('gene-IGLV4-69-IGLJ2', 2)	2	0.2
('gene-IGLV3-15-IGLJ2', 2)	2	0.2
('gene-IGLV2-18-IGLJ3', 2)	2	0.2
('gene-IGLV1-50-IGLJ3', 2)	2	0.2
('gene-IGLV3-32-IGLJ3', 2)	2	0.2
('gene-IGLV7-46-IGLJ3', 2)	2	0.2
('gene-IGLV1-36-IGLJ2', 2)	2	0.2
('gene-IGLV7-35-IGLJ2', 2)	2	0.2
('gene-IGKV2-26-IGKJ1', 2)	2	0.2
('gene-IGKV2D-26-IGKJ2', 2)	2	0.2
('gene-IGKV2D-26-IGKJ4', 2)	2	0.2
('gene-IGKV2-30-IGKJ5', 2)	2	0.2
('gene-IGKV3D-11-KDE', 2)	2	0.2
('gene-IGLV10-54-IGLJ3', 1)	1	0.1
('gene-IGLV3-24-IGLJ3', 1)	1	0.1
('gene-IGLV4-60-IGLJ3', 1)	1	0.1
('gene-IGLV2-34-IGLJ3', 1)	1	0.1
('gene-IGLV2-34-IGLJ2', 1)	1	0.1
('gene-IGLV3-4-IGLJ2', 1)	1	0.1
('gene-IGLV3-27-IGLJ3', 1)	1	0.1
('gene-IGLV2-18-IGLJ2', 1)	1	0.1
('gene-IGLV7-43-IGLJ2', 1)	1	0.1
('gene-IGLV3-25-IGLJ2', 1)	1	0.1
('gene-IGLV1-40-IGLJ2', 1)	1	0.1
('gene-IGKV7-3-IGKJ2', 1)	1	0.1
('gene-IGKV1-8-IGKJ2', 1)	1	0.1
('gene-IGKV3-7-IGKJ2', 1)	1	0.1
('gene-IGKV5-2-IGKJ2', 1)	1	0.1
('gene-IGKV1D-43-IGKJ3', 1)	1	0.1
('gene-IGKV1-33-IGKJ3', 1)	1	0.1
('gene-IGKV1D-27-IGKJ3', 1)	1	0.1
('gene-IGKV7-3-IGKJ3', 1)	1	0.1
('gene-IGKV1-5-IGKJ4', 1)	1	0.1
('gene-IGKV2-26-IGKJ4', 1)	1	0.1
('gene-IGKV2-30-IGKJ4', 1)	1	0.1
('gene-IGKV3-15-IGKJ4', 1)	1	0.1
('gene-IGKV2D-28-IGKJ4', 1)	1	0.1
('gene-IGKV1-39-IGKJ5', 1)	1	0.1
('gene-IGKV3-11-IGKJ5', 1)	1	0.1
('gene-IGKV4-1-IGKJ5', 1)	1	0.1
('gene-IGKV2D-28-IGKJ5', 1)	1	0.1
('gene-IGKV2D-29-KDE', 1)	1	0.1
('gene-IGKV1-33-KDE', 1)	1	0.1
('gene-IGKV2-24-KDE', 1)	1	0.1
('gene-IGKV2-30-KDE', 1)	1	0.1
('gene-IGKV3D-15-KDE', 1)	1	0.1
('gene-IGKV1-5-KDE', 1)	1	0.1
('gene-IGKV1-37-KDE', 1)	1	0.1

## Sheet: R-10
Recombination types	Copies	Normalized level	Sequencing reads 95.1k
('gene-IGKV1-32-KDE', 637)	637	66.9821
('gene-IGKV1-37-IGKJ2', 453)	453	47.6341
('gene-IGKV1-37-IGKJ4', 313)	313	32.9127
('gene-IGKV3-20-KDE', 250)	250	26.2881
('gene-IGLV3-16-IGLJ3', 196)	196	20.6099
('gene-IGKV3D-20-KDE', 190)	190	19.979
('gene-IGKV1-37-IGKJ3', 120)	120	12.6183
('gene-IGKV3-15-KDE', 118)	118	12.408
('gene-IGKV5-2-KDE', 114)	114	11.9874
('gene-IGLV3-25-IGLJ3', 104)	104	10.9359
('gene-IGLV5-45-IGLJ2', 16)	16	1.68244
('gene-IGLV2-14-IGLJ2', 14)	14	1.47213
('gene-IGLV5-48-IGLJ2', 14)	14	1.47213
('gene-IGLV3-1-IGLJ2', 13)	13	1.36698
('gene-IGLV9-49-IGLJ3', 10)	10	1.05152
('gene-IGLV3-21-IGLJ2', 9)	9	0.946372
('gene-IGLV7-35-IGLJ3', 8)	8	0.84122
('gene-IGLV3-21-IGLJ3', 7)	7	0.736067
('gene-IGLV7-46-IGLJ3', 7)	7	0.736067
('gene-IGLV1-47-IGLJ2', 7)	7	0.736067
('gene-IGLV8-61-IGLJ3', 7)	7	0.736067
('gene-IGLV3-19-IGLJ2', 6)	6	0.630915
('gene-IGKV1-37-IGKJ5', 6)	6	0.630915
('gene-IGLV1-51-IGLJ1', 5)	5	0.525762
('gene-IGLV5-52-IGLJ3', 5)	5	0.525762
('gene-IGLV2-5-IGLJ2', 5)	5	0.525762
('gene-IGLV2-23-IGLJ2', 4)	4	0.42061
('gene-IGLV9-49-IGLJ2', 4)	4	0.42061
('gene-IGLV1-51-IGLJ3', 4)	4	0.42061
('gene-IGKV5-2-IGKJ2', 3)	3	0.315457
('gene-IGKV4-1-IGKJ2', 3)	3	0.315457
('gene-IGLV2-14-IGLJ1', 2)	2	0.210305
('gene-IGLV3-1-IGLJ1', 2)	2	0.210305
('gene-IGLV7-46-IGLJ2', 2)	2	0.210305
('gene-IGLV2-8-IGLJ2', 2)	2	0.210305
('gene-IGLV1-40-IGLJ2', 2)	2	0.210305
('gene-IGLV3-19-IGLJ3', 2)	2	0.210305
('gene-IGKV1-8-IGKJ1', 2)	2	0.210305
('gene-IGKV3-15-IGKJ1', 2)	2	0.210305
('gene-IGKV6-21-IGKJ1', 2)	2	0.210305
('gene-IGKV1-17-IGKJ1', 2)	2	0.210305
('gene-IGKV1-6-IGKJ1', 2)	2	0.210305
('gene-IGKV1-39-IGKJ1', 2)	2	0.210305
('gene-IGKV3-15-IGKJ2', 2)	2	0.210305
('gene-IGKV2D-28-IGKJ2', 2)	2	0.210305
('gene-IGKV1-9-IGKJ2', 2)	2	0.210305
('gene-IGKV3D-20-IGKJ4', 2)	2	0.210305
('gene-IGKV1-33-IGKJ4', 2)	2	0.210305
('gene-IGLV1-51-IGLJ2', 1)	1	0.105152
('gene-IGLV1-44-IGLJ2', 1)	1	0.105152
('gene-IGLV1-36-IGLJ2', 1)	1	0.105152
('gene-IGLV3-12-IGLJ2', 1)	1	0.105152
('gene-IGLV3-16-IGLJ2', 1)	1	0.105152
('gene-IGLV2-8-IGLJ3', 1)	1	0.105152
('gene-IGLV2-14-IGLJ3', 1)	1	0.105152
('gene-IGLV5-45-IGLJ3', 1)	1	0.105152
('gene-IGLV1-40-IGLJ3', 1)	1	0.105152
('gene-IGLV2-23-IGLJ3', 1)	1	0.105152
('gene-IGLV6-57-IGLJ3', 1)	1	0.105152
('gene-IGLV3-13-IGLJ2', 1)	1	0.105152
('gene-IGLVI-70-IGLJ3', 1)	1	0.105152
('gene-IGLVI-70-IGLJ2', 1)	1	0.105152
('gene-IGLV3-25-IGLJ2', 1)	1	0.105152
('gene-IGKV3-7-IGKJ1', 1)	1	0.105152
('gene-IGKV1-12-IGKJ1', 1)	1	0.105152
('gene-IGKV1-37-IGKJ1', 1)	1	0.105152
('gene-IGKV2-29-IGKJ1', 1)	1	0.105152
('gene-IGKV3-11-IGKJ1', 1)	1	0.105152
('gene-IGKV2-26-IGKJ1', 1)	1	0.105152
('gene-IGKV6D-21-IGKJ1', 1)	1	0.105152
('gene-IGKV1-27-IGKJ1', 1)	1	0.105152
('gene-IGKV3-11-IGKJ2', 1)	1	0.105152
('gene-IGKV3-20-IGKJ2', 1)	1	0.105152
('gene-IGKV1-39-IGKJ2', 1)	1	0.105152
('gene-IGKV1-12-IGKJ2', 1)	1	0.105152
('gene-IGKV1-8-IGKJ2', 1)	1	0.105152
('gene-IGKV3D-20-IGKJ2', 1)	1	0.105152
('gene-IGKV1D-43-IGKJ2', 1)	1	0.105152
('gene-IGKV1-27-IGKJ2', 1)	1	0.105152
('gene-IGKV2-28-IGKJ3', 1)	1	0.105152
('gene-IGKV3-7-IGKJ3', 1)	1	0.105152
('gene-IGKV2-26-IGKJ4', 1)	1	0.105152
('gene-IGKV3-20-IGKJ5', 1)	1	0.105152
('gene-IGKV1-12-IGKJ5', 1)	1	0.105152
('gene-IGKV1-9-IGKJ5', 1)	1	0.105152
('gene-IGKV1-39-IGKJ5', 1)	1	0.105152
('gene-IGKV2-28-KDE', 1)	1	0.105152
('gene-IGKV2-26-KDE', 1)	1	0.105152
('gene-IGKV1-6-KDE', 1)	1	0.105152
('gene-IGKV4-1-KDE', 1)	1	0.105152
('gene-IGKV3D-15-KDE', 1)	1	0.105152
('gene-IGKV1-37-KDE', 1)	1	0.105152
('gene-IGKV3-7-KDE', 1)	1	0.105152

## Sheet: R-11
Recombination types	Copies	Normalized level	Sequencing reads 375.18k
('gene-IGKV4-1-IGKJ2', 339)	339	9.03566
('gene-IGKV4-1-KDE', 63)	63	1.67919
('gene-IGKV1-32-KDE', 54)	54	1.43931
('gene-IGKV4-1-IGKJ3', 44)	44	1.17277
('gene-IGKV7-3-KDE', 43)	43	1.14612
('gene-IGKV4-1-IGKJ1', 25)	25	0.666347
('gene-IGKV1-37-IGKJ2', 22)	22	0.586385
('gene-IGLV2-8-IGLJ2', 21)	21	0.559731
('gene-IGKV7-3-IGKJ2', 15)	15	0.399808
('gene-IGKV1-39-IGKJ2', 15)	15	0.399808
('gene-IGLV3-1-IGLJ2', 9)	9	0.239885
('gene-IGLV3-12-IGLJ2', 8)	8	0.213231
('gene-IGKV3-20-IGKJ2', 7)	7	0.186577
('gene-IGLV9-49-IGLJ3', 6)	6	0.159923
('gene-IGKV5-2-IGKJ2', 6)	6	0.159923
('gene-IGKV1-9-IGKJ2', 6)	6	0.159923
('gene-IGKV3-15-IGKJ2', 6)	6	0.159923
('gene-IGKV1-37-IGKJ3', 6)	6	0.159923
('gene-IGKV1-37-IGKJ4', 6)	6	0.159923
('gene-IGKV7-3-IGKJ3', 5)	5	0.133269
('gene-IGKV1-5-IGKJ3', 5)	5	0.133269
('gene-IGLV3-21-IGLJ3', 4)	4	0.106615
('gene-IGLV1-41-IGLJ3', 4)	4	0.106615
('gene-IGLV3-10-IGLJ2', 4)	4	0.106615
('gene-IGKV1-5-IGKJ2', 4)	4	0.106615
('gene-IGKV1-39-IGKJ3', 4)	4	0.106615
('gene-IGKV3-11-IGKJ3', 4)	4	0.106615
('gene-IGKV4-1-IGKJ4', 4)	4	0.106615
('gene-IGKV1-33-IGKJ4', 4)	4	0.106615
('gene-IGKV3D-20-IGKJ4', 4)	4	0.106615
('gene-IGKV1-39-KDE', 4)	4	0.106615
('gene-IGKV5-2-KDE', 4)	4	0.106615
('gene-IGLV7-35-IGLJ2', 3)	3	0.0799616
('gene-IGLV3-19-IGLJ2', 3)	3	0.0799616
('gene-IGLV2-11-IGLJ2', 3)	3	0.0799616
('gene-IGKV2-30-IGKJ1', 3)	3	0.0799616
('gene-IGKV1-6-IGKJ2', 3)	3	0.0799616
('gene-IGKV1-17-IGKJ2', 3)	3	0.0799616
('gene-IGKV3D-20-IGKJ2', 3)	3	0.0799616
('gene-IGKV3-20-IGKJ4', 3)	3	0.0799616
('gene-IGKV3-7-IGKJ4', 3)	3	0.0799616
('gene-IGKV4-1-IGKJ5', 3)	3	0.0799616
('gene-IGKV1-37-KDE', 3)	3	0.0799616
('gene-IGKV3D-20-KDE', 3)	3	0.0799616
('gene-IGKV3-20-KDE', 3)	3	0.0799616
('gene-IGLV1-36-IGLJ2', 2)	2	0.0533077
('gene-IGLV1-41-IGLJ2', 2)	2	0.0533077
('gene-IGLV2-14-IGLJ2', 2)	2	0.0533077
('gene-IGLV8-61-IGLJ2', 2)	2	0.0533077
('gene-IGLV3-12-IGLJ3', 2)	2	0.0533077
('gene-IGKV1-33-IGKJ2', 2)	2	0.0533077
('gene-IGKV1-12-IGKJ2', 2)	2	0.0533077
('gene-IGKV1D-16-IGKJ2', 2)	2	0.0533077
('gene-IGKV5-2-IGKJ3', 2)	2	0.0533077
('gene-IGKV7-3-IGKJ4', 2)	2	0.0533077
('gene-IGKV1-17-IGKJ4', 2)	2	0.0533077
('gene-IGKV1-12-IGKJ5', 2)	2	0.0533077
('gene-IGKV5-2-IGKJ5', 2)	2	0.0533077
('gene-IGKV1-5-KDE', 2)	2	0.0533077
('gene-IGLV2-5-IGLJ1', 1)	1	0.0266539
('gene-IGLV1-51-IGLJ2', 1)	1	0.0266539
('gene-IGLV2-5-IGLJ3', 1)	1	0.0266539
('gene-IGLV3-10-IGLJ3', 1)	1	0.0266539
('gene-IGLV9-49-IGLJ2', 1)	1	0.0266539
('gene-IGLV5-45-IGLJ2', 1)	1	0.0266539
('gene-IGLV4-3-IGLJ2', 1)	1	0.0266539
('gene-IGLV3-21-IGLJ2', 1)	1	0.0266539
('gene-IGKV1-39-IGKJ1', 1)	1	0.0266539
('gene-IGKV3-20-IGKJ1', 1)	1	0.0266539
('gene-IGKV1-12-IGKJ1', 1)	1	0.0266539
('gene-IGKV2D-30-IGKJ1', 1)	1	0.0266539
('gene-IGKV3-11-IGKJ2', 1)	1	0.0266539
('gene-IGKV2-40-IGKJ2', 1)	1	0.0266539
('gene-IGKV3D-7-IGKJ2', 1)	1	0.0266539
('gene-IGKV2-30-IGKJ2', 1)	1	0.0266539
('gene-IGKV3-7-IGKJ2', 1)	1	0.0266539
('gene-IGKV1-16-IGKJ2', 1)	1	0.0266539
('gene-IGKV1-33-IGKJ3', 1)	1	0.0266539
('gene-IGKV1-16-IGKJ3', 1)	1	0.0266539
('gene-IGKV2-18-IGKJ3', 1)	1	0.0266539
('gene-IGKV1-6-IGKJ3', 1)	1	0.0266539
('gene-IGKV1D-12-IGKJ3', 1)	1	0.0266539
('gene-IGKV3-20-IGKJ3', 1)	1	0.0266539
('gene-IGKV1-9-IGKJ4', 1)	1	0.0266539
('gene-IGKV3D-7-IGKJ4', 1)	1	0.0266539
('gene-IGKV1-39-IGKJ4', 1)	1	0.0266539
('gene-IGKV1-9-IGKJ5', 1)	1	0.0266539
('gene-IGKV7-3-IGKJ5', 1)	1	0.0266539
('gene-IGKV2-30-KDE', 1)	1	0.0266539

[truncated: 34 more sheets: R-12, R-13, R-15, R-16, R-19, R-22, R-32, NR-1, NR-2, NR-3, NR-4, NR-5, NR-6, NR-9, NR-10, NR-11, NR-12, NR-13, NR-14, NR-38 …]
