# Supplementary material for: Excised DNA circles from V(D)J recombination promote relapsed leukaemia
Source: Nature. 2025 Aug 6;645(8081):774–83. doi: 10.1038/s41586-025-09372-6 (PMC12443594; doi:10.1038/s41586-025-09372-6)
Supplement: Supplementary file 5 — The number of sequencing reads across each SJ, as determined by LAM-ESC is shown. SJs resulting from inversional recombination events were removed from all plots and analyses. LAM-ESC amplifies SJs by priming from J regions and therefore SJs resulting from intra-KV recombination34 will not be detected. The patient numbers are given in each tab. R and NR denote patient samples taken at diagnosis for patients who did, and who did not, later relapse, respectively. Rel denotes patient samples taken at relapse. [file 41586_2025_9372_MOESM5_ESM.xlsx]

## Sheet: R-1
ESC types	Copies	Normalized level	Sequencing depth: 42k
('IGLJ2_IGLV1-41_SJ', 1)	1	0.238095
('IGKJ4_IGKV2-24_SJ', 1)	1	0.238095

## Sheet: R-2
ESC types	Copies	Normalized level	Sequencing depth: 66k
('KDE_IGKV2-30_SJ', 6)	6	0.909091
('KDE_IGKV1-33_SJ', 4)	4	0.606061
('IGKJ1_IGKV2-29_SJ', 2)	2	0.30303
('IGLJ1_IGLV3-6_SJ', 1)	1	0.151515
('IGLJ2_IGLV3-1_SJ', 1)	1	0.151515
('IGKJ2_IGKV1-17_SJ', 1)	1	0.151515
('IGKJ2_IGKV3-11_SJ', 1)	1	0.151515
('IGKJ3_IGKV2-30_SJ', 1)	1	0.151515
('IGKJ3_IGKV1-17_SJ', 1)	1	0.151515
('IGKJ5_IGKV2-30_SJ', 1)	1	0.151515
('IGKJ5_IGKV1-9_SJ', 1)	1	0.151515
('KDE_IGKV1-39_SJ', 1)	1	0.151515
('KDE_IGKV2-28_SJ', 1)	1	0.151515
('KDE_IGKV1-37_SJ', 1)	1	0.151515
('KDE_IGKV1-9_SJ', 1)	1	0.151515

## Sheet: R-3
ESC types	Copies	Normalized level	Sequencing depth: 72k
('KDE_IGKV3-20_SJ', 4)	4	0.555556
('IGKJ2_IGKV3-20_SJ', 3)	3	0.416667
('IGKJ2_IGKV3-11_SJ', 1)	1	0.138889
('IGKJ2_IGKV2-28_SJ', 1)	1	0.138889
('IGKJ2_IGKV1-5_SJ', 1)	1	0.138889
('IGKJ2_IGKV1-12_SJ', 1)	1	0.138889

## Sheet: R-4
ESC types	Copies	Normalized level	Sequencing depth: 70k
('KDE_IGKV3-20_SJ', 7)	7	1
('KDE_IGKV1-39_SJ', 3)	3	0.428571
('IGLJ2_IGLV5-52_SJ', 1)	1	0.142857
('IGKJ2_IGKV3-20_SJ', 1)	1	0.142857
('IGKJ2_IGKV2-30_SJ', 1)	1	0.142857
('IGKJ4_IGKV3-7_SJ', 1)	1	0.142857
('KDE_IGKV1-17_SJ', 1)	1	0.142857
('KDE_IGKV2-26_SJ', 1)	1	0.142857

## Sheet: R-5
ESC types	Copies	Normalized level	Sequencing depth: 77k
('KDE_IGKV3-20_SJ', 5)	5	0.649351
('KDE_IGKV7-3_SJ', 3)	3	0.38961
('KDE_IGKV1-16_SJ', 3)	3	0.38961
('IGLJ2_IGLV1-44_SJ', 1)	1	0.12987
('IGKJ3_IGKV6-21_SJ', 1)	1	0.12987
('IGKJ3_IGKV3-20_SJ', 1)	1	0.12987
('KDE_IGKV1-17_SJ', 1)	1	0.12987
('KDE_IGKV1-8_SJ', 1)	1	0.12987
('KDE_IGKV1-12_SJ', 1)	1	0.12987

## Sheet: R-6
ESC types	Copies	Normalized level	Sequencing depth: 31k
('IGKJ2_IGKV1-33_SJ', 1)	1	0.322581
('IGKJ3_IGKV1-16_SJ', 1)	1	0.322581
('KDE_IGKV1-33_SJ', 1)	1	0.322581
('KDE_IGKV3-20_SJ', 1)	1	0.322581
('KDE_IGKV1-5_SJ', 1)	1	0.322581
('KDE_IGKV1-8_SJ', 1)	1	0.322581

## Sheet: R-7
ESC types	Copies	Normalized level	Sequencing depth: 29k
('KDE_IGKV1-8_SJ', 4)	4	1.37931
('IGLJ2_IGLV3-10_SJ', 3)	3	1.03448
('IGLJ2_IGLV3-6_SJ', 3)	3	1.03448
('IGKJ2_IGKV3-20_SJ', 3)	3	1.03448
('IGKJ2_IGKV1-8_SJ', 2)	2	0.689655
('IGKJ3_IGKV1-27_SJ', 2)	2	0.689655
('IGLJ1_IGLV5-37_SJ', 1)	1	0.344828
('IGLJ2_IGLV3-19_SJ', 1)	1	0.344828
('IGLJ2_IGLV2-8_SJ', 1)	1	0.344828
('IGLJ2_IGLV2-5_SJ', 1)	1	0.344828
('IGKJ2_IGKV1-12_SJ', 1)	1	0.344828
('IGKJ2_IGKV2-30_SJ', 1)	1	0.344828
('IGKJ2_IGKV1-9_SJ', 1)	1	0.344828
('IGKJ3_IGKV3-7_SJ', 1)	1	0.344828
('IGKJ5_IGKV3-20_SJ', 1)	1	0.344828
('IGKJ5_IGKV1-37_SJ', 1)	1	0.344828
('KDE_IGKV2-28_SJ', 1)	1	0.344828
('KDE_IGKV7-3_SJ', 1)	1	0.344828
('KDE_IGKV3-11_SJ', 1)	1	0.344828
('KDE_IGKV3-20_SJ', 1)	1	0.344828

## Sheet: R-8
ESC types	Copies	Normalized levels	Sequencing depth: 237k
('IGKJ3_IGKV1-39_SJ', 97)	97	4.09283
('IGLJ2_IGLV3-12_SJ', 77)	77	3.24895
('IGLJ2_IGLVI-20_SJ', 64)	64	2.70042
('IGLJ2_IGLV2-14_SJ', 60)	60	2.53165
('IGKJ3_IGKV1-37_SJ', 58)	58	2.44726
('IGLJ2_IGLV3-1_SJ', 57)	57	2.40506
('IGLJ2_IGLV1-47_SJ', 44)	44	1.85654
('IGKJ3_IGKV7-3_SJ', 40)	40	1.68776
('IGKJ3_IGKV1-13_SJ', 35)	35	1.47679
('IGLJ2_IGLV2-5_SJ', 32)	32	1.35021
('IGLJ2_IGLV4-3_SJ', 31)	31	1.30802
('IGKJ3_IGKV3-20_SJ', 26)	26	1.09705
('IGLJ2_IGLV3-16_SJ', 21)	21	0.886076
('IGLJ2_IGLV1-44_SJ', 20)	20	0.843882
('IGKJ3_IGKV2-29_SJ', 20)	20	0.843882
('IGKJ3_IGKV1-12_SJ', 17)	17	0.7173
('IGLJ2_IGLV7-46_SJ', 15)	15	0.632911
('IGLJ2_IGLV5-45_SJ', 15)	15	0.632911
('IGLJ2_IGLV1-40_SJ', 14)	14	0.590717
('IGLJ2_IGLV3-19_SJ', 13)	13	0.548523
('IGLJ2_IGLV1-41_SJ', 13)	13	0.548523
('IGLJ2_IGLV2-8_SJ', 12)	12	0.506329
('IGLJ2_IGLV3-6_SJ', 11)	11	0.464135
('IGKJ3_IGKV2-26_SJ', 11)	11	0.464135
('KDE_IGKV2-26_SJ', 11)	11	0.464135
('IGLJ2_IGLV2-23_SJ', 10)	10	0.421941
('IGKJ4_IGKV1-39_SJ', 10)	10	0.421941
('IGLJ2_IGLV3-13_SJ', 9)	9	0.379747
('IGKJ3_IGKV2-30_SJ', 9)	9	0.379747
('KDE_IGKV1-39_SJ', 8)	8	0.337553
('KDE_IGKV2-30_SJ', 8)	8	0.337553
('KDE_IGKV3-20_SJ', 8)	8	0.337553
('IGKJ2_IGKV1-39_SJ', 7)	7	0.295359
('IGKJ4_IGKV2-26_SJ', 7)	7	0.295359
('IGKJ4_IGKV7-3_SJ', 7)	7	0.295359
('IGLJ2_IGLV7-35_SJ', 6)	6	0.253165
('IGKJ3_IGKV1-17_SJ', 6)	6	0.253165
('IGKJ3_IGKV6-21_SJ', 6)	6	0.253165
('IGKJ3_IGKV2-40_SJ', 6)	6	0.253165
('IGKJ3_IGKV1-16_SJ', 6)	6	0.253165
('IGKJ3_IGKV3-11_SJ', 6)	6	0.253165
('IGKJ5_IGKV1-33_SJ', 6)	6	0.253165
('IGLJ2_IGLV9-49_SJ', 5)	5	0.21097
('IGLJ2_IGLV1-51_SJ', 5)	5	0.21097
('IGLJ2_IGLV3-10_SJ', 5)	5	0.21097
('IGKJ3_IGKV2-28_SJ', 5)	5	0.21097
('IGKJ3_IGKV2-14_SJ', 5)	5	0.21097
('KDE_IGKV1-33_SJ', 5)	5	0.21097
('IGLJ2_IGLV1-50_SJ', 4)	4	0.168776
('IGLJ2_IGLV3-25_SJ', 4)	4	0.168776
('IGKJ2_IGKV1-37_SJ', 4)	4	0.168776
('KDE_IGKV7-3_SJ', 4)	4	0.168776
('KDE_IGKV1-13_SJ', 4)	4	0.168776
('KDE_IGKV2-29_SJ', 4)	4	0.168776
('IGLJ2_IGLV6-57_SJ', 3)	3	0.126582
('IGLJ2_IGLV3-21_SJ', 3)	3	0.126582
('IGKJ3_IGKV2-4_SJ', 3)	3	0.126582
('IGKJ3_IGKV3-15_SJ', 3)	3	0.126582
('IGKJ3_IGKV1-33_SJ', 3)	3	0.126582
('IGLJ1_IGLV3-1_SJ', 2)	2	0.0843882
('IGLJ1_IGLV3-12_SJ', 2)	2	0.0843882
('IGLJ2_IGLV4-69_SJ', 2)	2	0.0843882
('IGLJ2_IGLV2-11_SJ', 2)	2	0.0843882
('IGLJ2_IGLV5-52_SJ', 2)	2	0.0843882
('IGLJ2_IGLV7-43_SJ', 2)	2	0.0843882
('IGKJ2_IGKV3-20_SJ', 2)	2	0.0843882
('IGKJ3_IGKV1-8_SJ', 2)	2	0.0843882
('IGKJ3_IGKV3-7_SJ', 2)	2	0.0843882
('IGKJ3_IGKV1-27_SJ', 2)	2	0.0843882
('IGKJ3_IGKV1-5_SJ', 2)	2	0.0843882
('IGKJ4_IGKV1-13_SJ', 2)	2	0.0843882
('IGKJ5_IGKV2-29_SJ', 2)	2	0.0843882
('KDE_IGKV3-15_SJ', 2)	2	0.0843882
('KDE_IGKV3-31_SJ', 2)	2	0.0843882
('IGLJ1_IGLVI-20_SJ', 1)	1	0.0421941
('IGLJ1_IGLV2-5_SJ', 1)	1	0.0421941
('IGLJ2_IGLV4-60_SJ', 1)	1	0.0421941
('IGLJ2_IGLV1-62_SJ', 1)	1	0.0421941
('IGLJ2_IGLV11-55_SJ', 1)	1	0.0421941
('IGLJ2_IGLV10-54_SJ', 1)	1	0.0421941
('IGLJ2_IGLV3-9_SJ', 1)	1	0.0421941
('IGLJ2_IGLV3-27_SJ', 1)	1	0.0421941
('IGLJ2_IGLV1-36_SJ', 1)	1	0.0421941
('IGLJ2_IGLV3-15_SJ', 1)	1	0.0421941
('IGLJ2_IGLV3-24_SJ', 1)	1	0.0421941
('IGLJ2_IGLV8-61_SJ', 1)	1	0.0421941
('IGKJ2_IGKV3-7_SJ', 1)	1	0.0421941
('IGKJ2_IGKV1-13_SJ', 1)	1	0.0421941
('IGKJ2_IGKV2-24_SJ', 1)	1	0.0421941
('IGKJ2_IGKV1-8_SJ', 1)	1	0.0421941
('IGKJ2_IGKV2-29_SJ', 1)	1	0.0421941
('IGKJ3_IGKV2-24_SJ', 1)	1	0.0421941
('IGKJ4_IGKV1-37_SJ', 1)	1	0.0421941
('IGKJ4_IGKV3-7_SJ', 1)	1	0.0421941
('IGKJ5_IGKV2-28_SJ', 1)	1	0.0421941
('IGKJ5_IGKV3-31_SJ', 1)	1	0.0421941
('IGKJ5_IGKV1-12_SJ', 1)	1	0.0421941
('IGKJ5_IGKV3-7_SJ', 1)	1	0.0421941
('IGKJ5_IGKV1-37_SJ', 1)	1	0.0421941
('IGKJ5_IGKV3-20_SJ', 1)	1	0.0421941
('IGKJ5_IGKV2-26_SJ', 1)	1	0.0421941
('KDE_IGKV1-12_SJ', 1)	1	0.0421941
('KDE_IGKV1-37_SJ', 1)	1	0.0421941
('KDE_IGKV1-16_SJ', 1)	1	0.0421941
('KDE_IGKV1-17_SJ', 1)	1	0.0421941

## Sheet: R-9
ESC types	Copies	Normalized level	Sequencing depth: 35k
('IGKJ2_IGKV3-15_SJ', 2)	2	0.571429
('KDE_IGKV2-30_SJ', 2)	2	0.571429
('KDE_IGKV2-29_SJ', 2)	2	0.571429
('IGLJ2_IGLV2-11_SJ', 1)	1	0.285714
('IGLJ2_IGLV3-19_SJ', 1)	1	0.285714
('IGLJ2_IGLV3-1_SJ', 1)	1	0.285714
('IGKJ2_IGKV1-17_SJ', 1)	1	0.285714
('IGKJ2_IGKV1-16_SJ', 1)	1	0.285714
('IGKJ5_IGKV1-32_SJ', 1)	1	0.285714
('IGKJ5_IGKV7-3_SJ', 1)	1	0.285714
('IGKJ5_IGKV3-31_SJ', 1)	1	0.285714
('KDE_IGKV3-11_SJ', 1)	1	0.285714
('KDE_IGKV1-17_SJ', 1)	1	0.285714
('KDE_IGKV2-18_SJ', 1)	1	0.285714

## Sheet: R-10
ESC types	Copies	Normalized level	Sequencing depth: 109k
('IGKJ2_IGKV1-17_SJ', 8)	8	0.733945
('IGKJ3_IGKV1-8_SJ', 8)	8	0.733945
('IGKJ3_IGKV3-20_SJ', 7)	7	0.642202
('KDE_IGKV3-20_SJ', 7)	7	0.642202
('IGKJ2_IGKV2-28_SJ', 6)	6	0.550459
('KDE_IGKV2-30_SJ', 5)	5	0.458716
('IGKJ2_IGKV1-39_SJ', 4)	4	0.366972
('IGKJ2_IGKV3-11_SJ', 4)	4	0.366972
('KDE_IGKV1-5_SJ', 4)	4	0.366972
('KDE_IGKV2-28_SJ', 4)	4	0.366972
('IGKJ2_IGKV1-8_SJ', 3)	3	0.275229
('IGKJ2_IGKV2-24_SJ', 3)	3	0.275229
('IGKJ3_IGKV2-29_SJ', 3)	3	0.275229
('IGKJ3_IGKV1-17_SJ', 3)	3	0.275229
('IGKJ3_IGKV1-33_SJ', 3)	3	0.275229
('IGKJ3_IGKV3-11_SJ', 3)	3	0.275229
('IGKJ4_IGKV1-8_SJ', 3)	3	0.275229
('IGKJ5_IGKV3-20_SJ', 3)	3	0.275229
('KDE_IGKV3-15_SJ', 3)	3	0.275229
('KDE_IGKV3-7_SJ', 3)	3	0.275229
('KDE_IGKV2-26_SJ', 3)	3	0.275229
('KDE_IGKV3-11_SJ', 3)	3	0.275229
('IGLJ1_IGLV1-47_SJ', 2)	2	0.183486
('IGLJ1_IGLV3-1_SJ', 2)	2	0.183486
('IGLJ2_IGLV2-5_SJ', 2)	2	0.183486
('IGKJ2_IGKV3-20_SJ', 2)	2	0.183486
('IGKJ2_IGKV2-29_SJ', 2)	2	0.183486
('IGKJ2_IGKV3-15_SJ', 2)	2	0.183486
('IGKJ2_IGKV3-7_SJ', 2)	2	0.183486
('IGKJ2_IGKV2-30_SJ', 2)	2	0.183486
('IGKJ2_IGKV1-5_SJ', 2)	2	0.183486
('IGKJ3_IGKV1-12_SJ', 2)	2	0.183486
('IGKJ3_IGKV3-15_SJ', 2)	2	0.183486
('IGKJ3_IGKV1-27_SJ', 2)	2	0.183486
('IGKJ3_IGKV1-16_SJ', 2)	2	0.183486
('IGKJ3_IGKV2-24_SJ', 2)	2	0.183486
('IGKJ4_IGKV2-24_SJ', 2)	2	0.183486
('IGKJ4_IGKV1-33_SJ', 2)	2	0.183486
('IGKJ4_IGKV1-16_SJ', 2)	2	0.183486
('KDE_IGKV1-17_SJ', 2)	2	0.183486
('KDE_IGKV1-8_SJ', 2)	2	0.183486
('KDE_IGKV1-33_SJ', 2)	2	0.183486
('KDE_IGKV1-16_SJ', 2)	2	0.183486
('KDE_IGKV1-37_SJ', 2)	2	0.183486
('IGLJ1_IGLV3-12_SJ', 1)	1	0.0917431
('IGLJ1_IGLV2-23_SJ', 1)	1	0.0917431
('IGLJ1_IGLV1-44_SJ', 1)	1	0.0917431
('IGLJ1_IGLV1-40_SJ', 1)	1	0.0917431
('IGLJ1_IGLV5-45_SJ', 1)	1	0.0917431
('IGLJ1_IGLV2-5_SJ', 1)	1	0.0917431
('IGLJ1_IGLV3-19_SJ', 1)	1	0.0917431
('IGLJ2_IGLV1-62_SJ', 1)	1	0.0917431
('IGLJ2_IGLV4-60_SJ', 1)	1	0.0917431
('IGLJ2_IGLV2-23_SJ', 1)	1	0.0917431
('IGLJ2_IGLV1-40_SJ', 1)	1	0.0917431
('IGLJ2_IGLV9-49_SJ', 1)	1	0.0917431
('IGLJ2_IGLV3-10_SJ', 1)	1	0.0917431
('IGKJ2_IGKV1-9_SJ', 1)	1	0.0917431
('IGKJ2_IGKV1-6_SJ', 1)	1	0.0917431
('IGKJ2_IGKV2-26_SJ', 1)	1	0.0917431
('IGKJ2_IGKV1-27_SJ', 1)	1	0.0917431
('IGKJ2_IGKV1-16_SJ', 1)	1	0.0917431
('IGKJ3_IGKV1-6_SJ', 1)	1	0.0917431
('IGKJ3_IGKV1-9_SJ', 1)	1	0.0917431
('IGKJ3_IGKV3-7_SJ', 1)	1	0.0917431
('IGKJ3_IGKV2-28_SJ', 1)	1	0.0917431
('IGKJ3_IGKV2-26_SJ', 1)	1	0.0917431
('IGKJ3_IGKV1-39_SJ', 1)	1	0.0917431
('IGKJ3_IGKV1-5_SJ', 1)	1	0.0917431
('IGKJ4_IGKV1-12_SJ', 1)	1	0.0917431
('IGKJ4_IGKV2-29_SJ', 1)	1	0.0917431
('IGKJ4_IGKV2-30_SJ', 1)	1	0.0917431
('IGKJ4_IGKV1-39_SJ', 1)	1	0.0917431
('IGKJ4_IGKV3-7_SJ', 1)	1	0.0917431
('IGKJ4_IGKV3-20_SJ', 1)	1	0.0917431
('IGKJ4_IGKV2-28_SJ', 1)	1	0.0917431
('IGKJ5_IGKV2-26_SJ', 1)	1	0.0917431
('IGKJ5_IGKV1-12_SJ', 1)	1	0.0917431
('IGKJ5_IGKV1-33_SJ', 1)	1	0.0917431
('IGKJ5_IGKV3-15_SJ', 1)	1	0.0917431
('IGKJ5_IGKV1-17_SJ', 1)	1	0.0917431
('IGKJ5_IGKV2-40_SJ', 1)	1	0.0917431
('KDE_IGKV2-29_SJ', 1)	1	0.0917431

[truncated: 76 more sheets: R-11, R-12, R-13, R-14, R-15, R-16, R-17, R-18, R-19, R-20, R-21, R-22, R-23, R-24, R-25, R-26, R-27, R-28, R-29, R-30 …]
