# Supplementary material for: Excised DNA circles from V(D)J recombination promote relapsed leukaemia
Source: Nature. 2025 Aug 6;645(8081):774–83. doi: 10.1038/s41586-025-09372-6 (PMC12443594; doi:10.1038/s41586-025-09372-6)
Supplement: Supplementary file 6 — The BCP-ALL subtype is shown for each patient used in the analyses. Relapse and no relapse denote patient samples taken at diagnosis for patients who did, and who did not, later relapse, respectively. Bone marrow (BM) blasts shows the percent of leukaemic cells at diagnosis. [file 41586_2025_9372_MOESM6_ESM.xlsx]

## Sheet: Sheet1
Patient Number	Relapse status	Subtype	BM Blasts																																				suz12
NR-1	No relapse	HeH	95
NR-2	No relapse	DUX4-r	99
NR-3	No relapse	HeH	90
NR-4	No relapse	B-other	99
NR-5	No relapse	DUX4-r	95
NR-6	No relapse	TCF3::PBX1	95
NR-7	No relapse	HeH	95
NR-8	No relapse	B-other
NR-9	No relapse	KMT2A	99
NR-10	No relapse	CRLF2-r	96
NR-11	No relapse	CRLF2-r	99
NR-12	No relapse	PAX5alt	99
NR-13	No relapse	HeH	99
NR-14	No relapse	HeH	99
NR-15	No relapse	PAX5 P80R	90
NR-16	No relapse	KMT2A	90
NR-17	No relapse	TCF3::PBX1	99
NR-18	No relapse	TCF3::PBX1
NR-19	No relapse	ETV6::RUNX1	92
NR-20	No relapse	ETV6::RUNX1	95
NR-21	No relapse	HeH	89
NR-22	No relapse	ETV6::RUNX1	80
NR-23	No relapse	ETV6::RUNX1	95
NR-24	No relapse	iAMP21	86
NR-25	No relapse	HeH	93
NR-26	No relapse	HeH
NR-27	No relapse	HeH	98
NR-28	No relapse	TCF3::PBX1	90
NR-29	No relapse	KMT2A	90
NR-30	No relapse	CRLF2-r	96
NR-31	No relapse	CRLF2-r	95
NR-32	No relapse	CRLF2-r	95
NR-33	No relapse	DUX4-r	95
NR-34	No relapse	ETV6::RUNX1	90
NR-35	No relapse	PAX5alt	97
NR-36	No relapse	PAX5alt	67
NR-37	No relapse	PAX5alt
NR-38	No relapse	DUX4-r
NR-39	No relapse	DUX4-r
NR-40	No relapse	DUX4-r
NR-41	No relapse	DUX4-r
NR-42	No relapse	DUX4-r
R-1	Relapse	ETV6::RUNX1	95
R-2	Relapse	ETV6::RUNX1	100
R-3	Relapse	ETV6::RUNX1	95
R-4	Relapse	ETV6::RUNX1	95
R-5	Relapse	ETV6::RUNX1	86
R-6	Relapse	B-other	96
R-7	Relapse	ETV6::RUNX1	100
R-8	Relapse	DUX4-r	90
R-9	Relapse	DUX4-r
R-10	Relapse	ABL-class	90
R-11	Relapse	ABL-class	95
R-12	Relapse	KMT2A	98
R-13	Relapse	ETV6::RUNX1	94
R-14	Relapse	ETV6::RUNX1	84
R-15	Relapse	ETV6::RUNX1	85
R-16	Relapse	PAX5alt
R-17	Relapse	B-other	91
R-18	Relapse	ETV6::RUNX1
R-19	Relapse	ETV6::RUNX1	95
R-20	Relapse	HeH	95
R-21	Relapse	HeH	95
R-22	Relapse	CRLF2-r	95
R-23	Relapse	TCF3::HLF	90
R-24	Relapse	HeH	80
R-25	Relapse	KMT2A	95
R-26	Relapse	KMT2A	84
R-27	Relapse	HeH	92
R-28	Relapse	HeH	98
R-29	Relapse	HeH	92
R-30	Relapse	CRLF2-r	95
R-31	Relapse	PAX5alt	90
R-32	Relapse	MYC-r	89
R-33	Relapse	PAX5alt	85
R-34	Relapse	ZEB2/CEBP	90
