# Supplementary material for: Excised DNA circles from V(D)J recombination promote relapsed leukaemia
Source: Nature. 2025 Aug 6;645(8081):774–83. doi: 10.1038/s41586-025-09372-6 (PMC12443594; doi:10.1038/s41586-025-09372-6)
Supplement: Supplementary file 7 — List of oligos used by type of experiment. [file 41586_2025_9372_MOESM7_ESM.xlsx]

## Sheet: S1
Oligonucleotides used in PCR assays (mouse)
Oligonucleotide	Sequence	Tm °C
GAPDH F	5’-ACTTTCTTGTGCAGTGCCAGC-3’	56
GAPDH R2	5’-GCACACTTCGCACCAGCATC-3’	56
HPRT F	5’-GGGGGCTATAAGTTCTTTGC-3’	57
HPRT R	5’-TCCAACACTTCGAGAGGTCC-3’	57
Jκ5 ESC 1st	5’-CCTGTGCATCAATAGAAGAT-3’	53
Jκ5 ESC 2nd	5’-CTTAGGCTTCTGAGACCAGT-3’	60
Jκ5 Rec 1st	5’-GAACTGACTTTAACTCCTAACATG-3’	55
Jκ5 Rec 2nd	5’-GTACTTACGTTTCAGCTCCAGC-3’	60
Jλ1 ESC	5’-CCTATGAGGACATATGGATCCTGGGAAGAAGG-3’	65
Jλ1 Rec 1st	5’-GCACCTCAAGTCTTGGAGAG-3’	55
Jλ1 Rec 2nd	5’-CAGTCAGTTTGGTTCCTCCA-3’	55
RAG1 F	5’-ACAGCCGGAGATACCCAGTCCACG-3’	65
RAG1 R	5’-GGTGGATGGAGTCAACATCTGCCT-3’	65
Vκ11-125 ESC 1st	5’-CTTTCATCCAATACTGTGGCAC-3’	53
Vκ11-125 ESC 2nd	5’-GAAGGAGCTGATGGACCAGC-3’	60
Vκ11-125 Rec 1st	5’-CAGGACTCAGAATGAACACG-3’	55
Vκ11-125 Rec 2nd	5’-CTATGGTGCAAGCAACTTGGAAG-3’	60
Vκ16-104 ESC 1st	5’-CATTCTCCATGGGTTCATGCT-3’	53
Vκ16-104 ESC 2nd	5’-GCCCAACATCTGGTTTCTGC-3’	60
Vκ16-104 Rec 1st	5’-GCCTGGTATCAAGAGAAACC-3’	55
Vκ16-104 Rec 2nd	5’-GGATCCACTTTGCAATCTGG-3’	60
Vκ3 ESC 1st	5’-GTAATTTTTACGAATAAACCTATAGC-3’	53
Vκ3 ESC 2nd	5’-GAGCCTCAGTGAGCTGCAAC-3’	60
Vκ3 Rec 1st	5’-GAATATTATGGCACAAGTTTAATGCAG-3’	55
Vκ3 Rec 2nd	5’-CCTCATCTATGCTGCATCCAACG-3’	60
Vλ1 ESC	5’-CCTGTTAAGAAGATGGTAGTTATGAGACTGTACC-3’	65
Vλ1 Rec 1st	5’-GCCAACTGGGTCCAAGAAAAAC-3’	55
Vλ1 Rec 2nd	5’-GGCACAGACTGAGGATGAG-3’	55

## Sheet: S2
Oligonucleotides used in PCR assays and sequencing (human)
Oligonucleotide	Sequence	Tm °C
ESC_KDE_F	5'-GCACAACTCTCAGCTCTGAAAGGT-3'	60
ESC_KDE_nested_F	5'-TCACTGAGCCTCCCTTGAATTGTC-3'	60
ESC_KDE_probe	5'-/56-FAM/AATGCAGCT/ZEN/GCAGACTCA/3IABkFQ/-3'	64
ESC_KDE-KV2-30_nested_R	5'-GGTTCTCCAGCATCTTCCTCTTACAC-3'	60
ESC_KDE-KV2-30_R	5'-CCAACTCCACCACCATCCACATC-3'	60
ESC_KDE-KV3-20_nested_R	5'-GTCATTGCAGCAGCTATCTGTAAAGGA-3'	60
ESC_KDE-KV3-20_R	5'-CTCACCATCACCATACTGCCACC-3'	60
HPRT F	5'-CATTATGCTGAGGATTTGGAAAGG-3'	59
HPRT R	5'-CTTGAGCACACAGAGGGCTACA-3'	59
KDE ESC R1	5’-GTTAAGGAGTAGGCAGGAGGAG-3’	56
KDE ESC R2	5’-CTGAGCCTCCCTTGAATTGTCCA-3’	58
KDE ESC R3	5’-GAGCAGACTGTGAGGGACACG-3’	60
KJ1 ESC R1	5’-GAAAGGAACCATCAGGCCATAGAC-3’	56
KJ1 ESC R2	5’-GCTATGTCAGAGAAGCCTCAGGG-3’	58
KJ2 ESC R0	5’-TCTGTAGTCAAACTCGAGAATTGATTGCAC-3’	56
KJ2 ESC R1	5’-GCAAGCAAGATTCAGTCATTGGGTGA-3’	56
KJ2 ESC R2	5’-GACAGAGCCTTGGTCAATTGTCAGA-3’	58
KJ2 Rec R1	5’-ACAAGCTAGCGTCCTGTGG-3’	56
KJ2 Rec R2	5’-GATCCCTGGCATCCGACTAATG-3’	60
KJ3 ESC R1	5’-AGTCGGATGCCAGGGATCTA-3’	56
KJ3 ESC R2	5’-TGTTCCACAGGACGCTAGCTTG-3’	58
KJ4 ESC R1	5’-AGCAGGACACCAGAAAATGAACT-3’	56
KJ4 ESC R2	5’-GGGGAAATGGGGAAGAAATAGCTAG-3’	58
KJ5 ESC R1	5’-AGCTCAGGTCAATTCCAAAGAGTAC-3’	56
KJ5 ESC R2	5’-GCAAGATTTTCTCTGCATCGGTCAGG-3’	58
KV1-5 ESC R1	5’-GCAGTTGGGGCTGAGAAAGA-3’	56
KV1-5 ESC R2	5’-AGCTGATAGAGGCATCAGGAGG-3’	58
KV2-24 ESC R0	5’-CTTAAGCTCTCCCTCAGGGC-3’	56
KV2-24 ESC R1	5’-GCCTGACGTACAACTGAGGC-3’	56
KV2-24 ESC R2	5’-CCTGTTGCCCTGAGTTCTCC-3’	58
KV2-24 Rec R1	5’-GCCAGCCTCCAAGACTCCTA-3’	56
KV2-24 Rec R2	5’-CAGATTCAGTGGCAGTGGGGCA-3’	60
KV2-28 ESC R0	5’-CAGAGTCCTCAGCAGCAACCTCT-3’	56
KV2-28 ESC R1	5’-GTCTCCAACAGCCTCCTCTTC-3’	56
KV2-28 ESC R2	5’-CTCCAGACAAGCAGCACATGTG-3’	58
KV2-29 ESC R1	5’-GAGGTGCTGCTGAGACTCTC-3’	56
KV2-29 ESC R2	5’-CAGAGTCCTCAACAGCAAGCC-3’	58
KV2-29 Rec R1	5’-CCTCCATCTCCTGCAAGTC-3’	56
KV2-29 Rec R2	5’-GAAGTTTCCAGCCGGTTCTCTG-3’	58
KV2-30 ESC R1	5’-TGGCTGGGCTCTCAAAGTCC-3’	56
KV2-30 ESC R2	5’-CCTGGTTCTCCAGCATCTTCCTC-3’	58
LJ1 ESC R1	5’-GGCACTTGCCTTGGACAGCA-3’	56
LJ1 ESC R2	5’-CAACCCTGTGCCCGTCATG-3’	58
LJ2 ESC R1	5’-ATCCTGCTGTGAGTCACAGGAC-3’	56
LJ2 ESC R2	5’-CACCGGTCCCCTTCTCTTTG-3’	58
LJ2 Rec R1	5’-GTGACCTGCTGAGGCAAGC-3’	56
LJ2 Rec R2	5’-GGAGAAAGGCTGACCACAAGTTGAG-3’	58
LJ3 ESC R1	5’-ATGTCACCGGTCCCCTCTC-3’	56
LJ3 ESC R2	5’-CTCTGTGGGTTGAGTGTGGG-3’	58
LV2-14 ESC R1	5’-CCTGTGGTCATATTCACACAGG-3’	56
LV2-14 ESC R2	5’-AAGCAGTGACTGCATCAATCAGGAAGC-3’	58
LV3-1 ESC R1	5’-GGAACTTGCTCCCGTCTCTC-3’	56
LV3-1 ESC R2	5’-GCAGGGATAGGACTGGAAACTTC-3’	58
LV3-1 Rec R1	5’-CACCTGCTCTGGAGATAAATTGGGG-3’	56
LV3-1 Rec R2	5’-GCCACTCTGACCATCAGCGGG-3’	58
LV3-12 ESC R1	5’-GTCCTTCCAGGCCATGTGTATG-3’	56
LV3-12 ESC R2	5’-GCTCTATCCATAGGCCTCCC-3’	58
LV3-19 ESC R1	5’-AGCCTGGTCCTTCAAGCCTCA-3’	56
LV3-19 ESC R2	5’-CTGACCCACCTTCTGCAGAG-3’	58
RAG1 F	5'-TGGAGTGGCACCCCCACACA-3'	64
RAG1 R	5'-GTGCTGACGGGCTTGTCTTGCT-3'	64
RAG2 F	5'-GAGTCTGAGACAGGCTACTGGA-3'	60
RAG2 R	5'-TGAGAGCAGTAGATCATGGCGG-3'	60
Rec_KDE_F	5'-GGCAGGCTCTTACCAGGACTC-3'	60
Rec_KDE_nested_F	5'-TCAGAGGTCAGAGCAGGTTGT-3'	60
Rec_KDE_probe	5'-/56-FAM/ATAGACACA/ZEN/GAGCAGACT/3IABkFQ/-3'	60
Rec_KDE-KV2-30_nested_R	5'-CAGACAGATTCAGCGGCAGTG-3'	60
Rec_KDE-KV2-30_R	5'-GTAGAAGGGAGATGAGGGAGGAGAA-3'	60
Rec_KDE-KV3-20_nested_R	5'-CAGACAGGTTCAGTGGCAGTG-3'	60
Rec_KDE-KV3-20_R	5'-CAGAAAGGGGAGGCAGATTGTC-3'	60
LV3-1_REC_F	5'-ACTATTACTGTCAGGCGTGG-3'	58
LV5-45_REC_F	5'-GGTACAAATCAGACTCAGATAAGCAG-3'	58
LV2-11_REC_F	5'-CATGATTTATGATGTCAGTAAGCGG-3'	58
LJ2/3_REC_R	5'-GCAGAAATTGTCCCAAGAGC-3'	58
PCNA_F	5'-CCTGCTGGGATATTAGCTCCA-3'	58
PCNA_R	5'-CAGCGGTAGGTGTCGAAGC-3'	58
POLE3_F	5'-GGCCCGAGGACCTAAACCT-3'	58
POLE3_R	5'-ATGTGGCGTACAGCACGAAG-3'	58
POLE4_F	5'-CTTGGTGAAGGCAGATCCCGAC-3'	58
POLE4_R	5'-TTTCCCTGCTGAGCGCAACAGT-3'	58
RBX1_F	5'-ACTGTGCCATCTGCAGGAACCA-3'	58
RBX1_R	5'-ACCTGTCGTGTTTTGAGCCAGC-3'	58
SYK insertion_F	5'-GGGTGTGTACTGTGTTATGTGTGTAATGTGTATG-3'	63
SYKinsertion_R	5'-CCATACTACATGCCCACTACATGCATGC-3'	63

## Sheet: S3
Oligonucleotides used for targeted sequencing of Recombination and ESCs
Oligonucleotide	Sequence	Tm °C
AmpliconEZ-I5-nested	5’-ACACTCTTTCCCTACACGACGCTCTTCCGATCT-3’	62
AmpliconEZ-I7-blue	5’-GACTGGAGTTCAGACGTGTGCTCTTCCGATCTGACTATAGGGCACGC-3’	62
KDE-ESC Bio	5’-/5BiosG/TCACTGAGCCTCCCTTGAATTGTC-3’	58
KDE-ESC Nested	5’-ACACTCTTTCCCTACACGACGCTCTTCCGATCTGAGCAGACTGTGAGGGACACG-3’	60
KDE-Rec Bio	5’-CCTCAGAGGTCAGAGCAGGT-3’	58
KDE-Rec Nested	5’-ACACTCTTTCCCTACACGACGCTCTTCCGATCTTGGCAAAAATGCAGCTGCAGACTCATG-3’	60
KJ1-ESC Bio	5’-/5BiosG/CTATGTCAGAGAAGCCTCAGGG-3’	58
KJ1-ESC Nested	5’-ACACTCTTTCCCTACACGACGCTCTTCCGATCTCTTCCACACCTGCTCGAAAAGGG-3’	60
KJ1-Rec Bio	5’-CTGAAGGATATCAGAGGCTGATTGC-3’	58
KJ1-Rec Nested	5’-ACACTCTTTCCCTACACGACGCTCTTCCGATCTGAAGACACAGACAACTGAGGAAGCAAAG-3’	60
KJ2-ESC Bio	5’-/5BiosG/GCAAGCAAGATTCAGTCATTGGGTG-3’	58
KJ2-ESC Nested	5’-ACACTCTTTCCCTACACGACGCTCTTCCGATCTGTCCTGGGGAACATAACATGTTCTGG-3'	60
KJ2-Rec Bio	5’-GTTAGATCCCTGGCATCCGAC-3’	58
KJ2-Rec Nested	5’-ACACTCTTTCCCTACACGACGCTCTTCCGATCTGTACTTACGTTTGATCTCCAGCTTGGTC-3’	60
KJ3-ESC Bio	5’-/5BiosG/AGTCGGATGCCAGGGATCTAAC-3’	58
KJ3-ESC Nested	5’-ACACTCTTTCCCTACACGACGCTCTTCCGATCTTGTTCCACAGGACGCTAGCTTGTG-3’	60
KJ3-Rec Bio	5’-CTGGGTCACCAGGTTTATTCAACC-3’	58
KJ3-Rec Nested	5’-ACACTCTTTCCCTACACGACGCTCTTCCGATCTGAGACAGATGTACTTACGTTTGATATCCAC-3’	60
KJ4-ESC Bio	5’-/5BiosG/CCAGAAGTAAATAGCAGGACACCAG-3’	58
KJ4-ESC Nested	5’-ACACTCTTTCCCTACACGACGCTCTTCCGATCTGGGGAAATGGGGAAGAAATAGCTAG-3’	60
KJ4-Rec Bio	5’-CTGGTACTCTTTGGAATTGACCTGAG-3’	58
KJ4-Rec Nested	5’-ACACTCTTTCCCTACACGACGCTCTTCCGATCTGGAAAGTGCACTTACGTTTGATCTCCAC-3’	60
KJ5-ESC Bio	5’-/5BiosG/GCTCAGGTCAATTCCAAAGAGTACC-3’	58
KJ5-ESC Nested	5’-ACACTCTTTCCCTACACGACGCTCTTCCGATCTGCAAGATTTTCTCTGCATCGGTCAGG-3’	60
KJ5-Rec Bio	5’-GTCAATACTGGCCATCAGACCC-3’	58
KJ5-Rec Nested	5’-ACACTCTTTCCCTACACGACGCTCTTCCGATCTACTTACGTTTAATCTCCAGTCGTGTCCC-3’	60
LJ1-ESC Bio	5’-/5BiosG/GGCACTTGCCTTGGACAGCA-3’	58
LJ1-ESC Nested	5’-ACACTCTTTCCCTACACGACGCTCTTCCGATCTCAACCCTGTGCCCGTCATGC-3’	60
LJ1-Rec Bio	5’-GGTGAGACAGGCTGGGAAAG-3’	58
LJ1-Rec Nested	5’-ACACTCTTTCCCTACACGACGCTCTTCCGATCTCCACTTACCTAGGACGGTGACCT-3’	60
LJ2/3-ESC Nested	5’-ACACTCTTTCCCTACACGACGCTCTTCCGATCTCTCATGAGCAGATGCCACCAGG-3’	60
LJ2/3-Rec Bio	5’-GGCTGACCACAAGTTGAGACAAG-3’	58
LJ2/3-Rec Nested	5’-ACACTCTTTCCCTACACGACGCTCTTCCGATCTGAGAAGAGACTCACCTAGGACGG-3’	60
LJ2-ESC Bio	5’-/5BiosG/ATCCTGCTGTGAGTCACAGGAC-3’	58
LJ3-ESC Bio	5’-/5BiosG/ATGTCACCGGTCCCCTCTC-3’	58

## Sheet: S4
Oligonucleotides used in ddPCR assays
Oligonucleotide	Sequence	Tm °C
GAPDH_F	5'-TACTAGCGGTTTTACGGGCG-3'	57
GAPDH_probe	5'-/56-FAM/CTTGGGCTG/ZEN/GGACTGGCT/3IABkFQ/-3'	64
GAPDH_R	5'-TCGAACAGGAGGAGCAGAGAGCGA-3'	57
KDE_ESC_probe	5'-/56-FAM/TCCAGGAGC/ZEN/CAGCTCTTACCCTAGAG/3IABkFQ/-3'	64
KDE_ESC_R	5'-CAGAGCAGACTGTGAGGGACA-3'	57
KDE_Rec_F	5'-CAGACTCCAAATAGTGGATATGGC-3'	58
KDE_Rec_probe	5'-/56-FAM/CAGCTGCAG/ZEN/ACTCATGAGGAGTCGC/3IABkFQ/-3'	65
KJ2_ESC_probe	5'-/56-FAM/ACAATTGAC/ZEN/CAAGGCTCTGTCCAGAACA/3IABkFQ/-3'	64
KJ2_ESC_R	5'-AGTCATTGGGTGAGAATAACTTGTC-3'	57
KJ2_Rec_F	5'-CCGACTAATGAAAATCCACACAAAG-3'	57
KJ2_Rec_probe	5'-/56-FAM-ACTTACGTT/ZEN/TGATCTCCAGCTTGGTCCC/3IABkFQ/-3'	64
KJ3_ESC_probe	5'-/56-FAM/AAAGAGGCT/ZEN/TGCTGAGCTTTCAGGG/3IABkFQ/-3'	63
KJ3_ESC_R	5'-GAAATTGTTCCACAGGACGC-3'	56
KJ3_Rec_F	5'-CTTGCACAAATGATACAATGGCACT-3'	58
KJ3_Rec_probe	5'-/56-FAM/CGTTTGATA/ZEN/TCCACTTTGGTCCCAGGGC/3IABkFQ/-3'	64
KV1-13_ESC_F	5'-GTTCGGGTTTGTAACACTATGT-3'	56
KV1-13_Rec_R	5'-GCTCCTGATCTATGATGCCTC-3'	56
KV1-17-ESC_F	5'-GACTTCATGTCCCCTTCTACCAAC-3'	59
KV1-33_ESC_F	5'-GAAACATTCTCAGCAGGCGA-3'	56
KV1-33_Rec_R	5'-CAAGGTTCAGTGGAAGTGGAT-3'	58
KV1-37_ESC_F	5'-GTAGGAGGAGTATCTGGGGCA-3'	57
KV1-37_Rec_R	5'-ATCCAATTTGCAATCTGGAGTCC-3'	58
KV1-39_ESC_F	5'-CACATCTGCTTCCTTGGAGG-3'	57
KV1-39_Rec_R	5'-CTACTGTCAACAGAGTTACAGTACC-3'	56
KV1-5_ESC_F	5'-CCACTCTCAGCTGATAGAGGC-3'	58
KV1-5_Rec_R	5'-ATTAGTAGCTGGTTGGCCTGG-3'	59
KV1-8-ESC_F	5'-GGAACACTCTCAGGCGATGG-3'	59
KV1-8_Rec_R	5'-GATGTGCCATCCGGATGACC-3'	59
KV2-24_ESC_F	5'-TTGCCCTGAGTTCTCCAACATG-3'	60
KV2-26_ESC_F	5'-CAATCTACTCCTCTGAGTTGTCC-3'	56
KV2-26_Rec_R	5'-ATGTTGGAGTTTATTACTGCATGCAAGA-3'	58
KV2-28_ESC_F	5'-GCACATGTGAGCAACTAGGCAA-3'	57
KV2-28_Rec_R	5'-CAGTGGATCAGGCACAGAT-3'	56
KV2-29_ESC_F	5'-GAGTTCTCCAACAGTCTCCT-3'	56
KV2-29_Rec_R	5'-GGGGTTTATTACTGAATGCAAGG-3'	57
KV2-30_ESC_R	5'-CCAATCTCCAAGGCGCCTAA-3'	58
KV2-30_Rec_F	5'-GCAGGGCATAAAGGAGTGGT-3'	58
KV3-20_ESC_F	5'-GTCATTGCAGCAGCTATCTGTA-3'	57
KV3-20_Rec_R	5'-AGTGTATTACTGTCAGCAGTATGGT-3'	57
KV3-7_ESC_F	5'-TGAGTGGCCACCACATTAGC-3'	58
KV3-7_Rec_R	5'-GTTAGCAGCAGCTACTTAACCTGG-3'	59
KV7-3_ESC_F	5'-AGCCACATCTGAGGGATTTGA-3'	57
KV7-3_Rec_R	5'-CTGTGGAAGCTAATGATACTGCAAAT-3'	57
LJ2/3_ESC_F	5'-CATGTGGACTCCCTCATGAG-3'	56
LJ2/3_ESC_probe	5'-/56-FAM/ACACAGGCT/ZEN/CATACAAAAACCCTCCCTG/3IABkFQ/-3'	64
LJ2/3_Rec_probe	5'-/56-FAM/AGGACGGTC/ZEN/AGCTTGGTCCC/3IABkFQ/-3'	63
LJ2/3_Rec_R	5'-GCAGAAATTGTCCCAAGAGC-3'	55
LV1-47_ESC-R	5'-CAGGAAGCAGGATGTTCTGTTT-3'	56
LV1-47_Rec_F	5'-ATTACTGTGCAGCATGGGAT-3'	55
LV1-51_ESC_R	5'-CTGCAGGAGCAGGATATTCTCA-3'	57
LV1-51_Rec_F	5'-TTACTGCGGAACATGGGATAG-3'	56
LV2-11_ESC_R	5'-CTTCAGAGCAAAAGGGAGCC-3'	59
LV2-11_Rec_F	5'-CATGATTTATGATGTCAGTAAGCGG-3'	57
LV2-14_ESC_R	5'-GGTTTCCTTTTGGAATTCATGGT-3'	58
LV2-14_Rec_F	5'-TCATATACAAGCAGCAGCACTCT-3'	59
LV2-5_ESC_R	5'-CATCTTCAGAGCAAAAAGGGAG-3'	56
LV2-5_Rec_F	5'-AAACCCATGATCTACAATGTCAA-3'	56
LV3-1_ESC_R	5'-AGAGAGGGAAGGGTCTTGTG-3'	56
LV3-1_Rec_F	5'-ATCTATCAAGATAGCAAGCGGC-3'	56
LV3-10_ESC_R	5'-CCTGCTTATGGGTTGGTCCA-3'	56
LV3-10_Rec_F	5'-CAATGGCCACCTTGACTATC-3'	56
LV3-12_ESC_R	5'-GTCCTTCCAGGCCATGTGTATG-3'	58
LV3-12_Rec_F	5'-TCAGGTGTGGGACAGTAGTAG-3'	57
LV3-16_ESC_R	5'-CCACTGCAGACTGACTCCTT-3'	58
LV3-16_Rec_F	5'-AGTCACATTGACCATCAGTGGA-3'	57
LV5-45_ESC_R	5'-TTGGTACAGAGCAAGACCCA-3'	56
LV5-45_Rec_F	5'-GGTACAAATCAGACTCAGATAAGCAG-3'	57
LV7-46_ESC_R	5'-TGGTCCACATGTAGGCTATCTTGG-3'	59
Mouse_GAPDH_Probe	5'-/56-FAM/AGTTGTCAT/ZEN/TGAGAGCAA/3IABkFQ/-3'	64
Mouse_JK5_probe	5'-/56-FAM/TGCCTGTGA/ZEN/AGCCAGTCC/3IABkFQ/-3'	64
