# Supplementary material for: Excised DNA circles from V(D)J recombination promote relapsed leukaemia
Source: Nature. 2025 Aug 6;645(8081):774–83. doi: 10.1038/s41586-025-09372-6 (PMC12443594; doi:10.1038/s41586-025-09372-6)
Supplement: Supplementary file 10 — Source data for Supplementary Fig. 3 [file 41586_2025_9372_MOESM10_ESM.xlsx]

## Sheet: Supplementary figure 3
Fig 3a	ESCs above the threshold		LJ2-LV3-6 (R-7)	KJ3-KV1-39 (R-8)	LJ2-LV2-14 (R-8)	KJ3-KV1-37 (R-8)	LJ2-LV1-47 (R-8)	KJ3-KV1-13 (R-8)	LJ2-LV3-16 (R-8)	LJ2-LV1-44 (R-8)	KJ3-KV3-20 (R-11)	KDE-KV1-37 (R-15)	LJ2-LV7-46 (R-13)	LJ2-LV3-10 (R-13)	KDE-KV3-20 (R-4)	KDE-KV2-28 (NR-10)	KDE-KV3-20 (NR-10)	KJ2-KV3-11 (NR-10)	KJ2-KV1-17 (NR-12)	LJ2-LV3-10 (R-7)	KJ2-KV3-20 (R-7)	LJ2-LV3-12 (R-8)	LJ2-LV3-1 (R-8)	LJ2-LV2-5 (R-8)	KDE-KV7-3 (R-11)	LJ2-LV1-47 (R-13)	KDE-KV2-30 (NR-10)	KDE-KV2-30 (R-2)	KJ2-KV1-8 (R-7)
	ESC reads		3	97	60	58	44	35	21	20	7	3	44	11	7	8	8	5	7	3	3	77	57	32	7	28	10	6	2
	Num of clonotypes		2	1	22	8	7	1	7	1	1	2	30	8	3	2	3	3	2	90	10	114	163	59	43	66	787	73	2
Fig 3b	ESCs below the threshold		LJ2-LV3-19 (R-7)	KDE-KV2-28 (R-7)	LJ2-LV2-5 (R-7)	KJ5-KV1-37 (R-7)	KDE-KV3-11 (R-7)	LJ2-LV3-19 (R-13)	KJ2-KV3-20 (R-13)	LJ2-LV9-49 (R-13)	LJ2-LV1-44 (R-13)	LJ2-LV1-36 (R-13)	KJ2-KV3-20 (R-11)	KJ2-KV1-39 (R-11)	KJ2-KV7-3 (R-11)	KJ3-KV1-39 (R-11)	KJ2-KV1-8 (NR-10)	KJ2-KV3-15 (NR-10)	KDE-KV2-29 (NR-10)	KJ3-KV2-30 (NR-10)	KJ4-KV2-26 (NR-10)	KDE-KV2-26 (NR-12)	KDE-KV2-28 (NR-12)	KJ3-KV2-29 (NR-12)	KDE-KV2-18 (NR-12)	KJ2-KV1-33 (NR-5)	KJ2-KV3-20 (NR-5)	KJ2-KV2-30 (NR-5)	KJ3-KV1-16 (NR-5)
	ESC reads		1	1	1	1	1	4	2	2	1	1	4	1	1	2	4	3	3	2	1	5	5	1	1	1	1	1	1
	Num of clonotypes		5	442	20	7	9	3	1	9	9	5	6	6	12	4	2	1	30	6	12	1	1	1	2	17	3	2	1
