# Supplementary material for: Excised DNA circles from V(D)J recombination promote relapsed leukaemia
Source: Nature. 2025 Aug 6;645(8081):774–83. doi: 10.1038/s41586-025-09372-6 (PMC12443594; doi:10.1038/s41586-025-09372-6)
Supplement: Supplementary file 11 — Source Data Figs. 1–5 [file 41586_2025_9372_MOESM11_ESM.xlsx]

## Sheet: Figure 1
Fig 1b	ESC	pre-B
	Vκ3-Jκ5	0.790551	1.11382	1.19573	0.967122	1.15633	1
	Vκ16-Jκ5	1	1.03513	1.09908	0.920701	0.900894	1.23957	0.884733
	Vλ1-Jλ1	1	0.945147	0.905739	1.11822	1.13002
	ESC	BM IgM+
	Vk3-Jk5	1.66019	1.26362	1.45966	1.75622	1.07913
	Vk16-Jk5	1.08622	0.903662	1.27105	1.00306
	Vl1-Jl1	0.895958	0.649909	0.67609
	ESC	Spleen IgM+
	Vκ3-Jκ5	1.66403	1.67953	1.79257	1.13
	Vκ16-Jκ5	1.9065	1.96583	1.33726	1.51319	0.647524	2.16085
	Vλ1-Jλ1	0.746744	0.636736	0.570826
	ESC	Spleen IgG+
	Vκ3-Jκ5	2.215	3.76636	2.13026	4.95975
	Vκ16-Jκ5	1.00905	1.31284	1.35364	3.10744
	Vλ1-Jλ1	0.505425	0.579099	0.434885
Fig 1d	Spleen IgM+ cells
		ESC: Jκ5-Vκ16
	Ctrl	100	100	100	100
	RecBCD	79.3	33.3	38.3	26.7
		ESC: Jκ5-Vκ11
	Ctrl	100	100	100	100
	RecBCD	31.7	53.01	49.9	84.46
		Gapdh
	Ctrl	100	100	100	100
	RecBCD	2.66	2.28	2.88	0.66
	Spleen IgG+ cells
		ESC: Jκ5-Jκ16
	Ctrl	100	100	100
	RecBCD	50.9	65.34	22.43
		ESC: Jκ5-Jκ11
	Ctrl	100	100	100
	RecBCD	50.138	59.63	81.56
		Gapdh
	Ctrl	100	100	100
	RecBCD	1.172	0.775	0.409
Fig 1e		Relative mRNA level of Rag1
	Pre-B	100	100	100
	BM IgM+	7.2	5.79	2.37
	Spleen IgM+	2.8	4.18	2.15
	Spleen IgG+	0.68	1.22	0.0596
	NIH-3T3	0.000997	0.000971	0.00379

## Sheet: Figure 2
Fig 2a	Patient ID	R-1	R-2	R-3	R-4	R-5	R-6	R-7	R-8	R-9	R-10	R-11	R-12	R-13	R-14	R-15	R-16	R-17	R-18	R-19	R-20	R-21	R-22	R-23	R-24	R-25	R-26	R-27	R-28	R-29	R-30	R-31	R-32	R-33	R-34	NR-1	NR-2	NR-3	NR-4	NR-5	NR-6	NR-7	NR-8	NR-9	NR-10	NR-11	NR-12	NR-13	NR-14
	Normalised individual SJ levels	0.238095	0.909091	0.555556	1	0.649351	0.322581	1.37931	4.09283	0.571429	0.733945	0.522388	0.6	3.57724	0.2	1.37931	0.23622	0.566038	2.66667	0.12987	1.60494	1.90476	0.1	1.23077	1.5625	0.175439	1.12903	0.163934	0.333333	0.151515	0.258065	6.57143	0.30303	1.71429	26.4865	0.1	0.480769	0.47619	0.7	0.163934	0.232558	0.125	0.263158	0.11236	1.36986	0.847458	0.853659	0.322581	0.11976
		0.238095	0.606061	0.416667	0.428571	0.38961	0.322581	1.03448	3.24895	0.571429	0.733945	0.522388	0.2	2.27642	0.1	1.03448	0.15748	0.188679	2.66667	0.12987	1.11111	1.11111	0.03333	0.923077	1.25	0.175439	0.483871	0.163934	0.333333	0.151515	0.129032	4	0.30303	1.42857	1.08108	0.1	0.384615	0.357143	0.2	0.081967	0.232558	0.125		0.11236	1.09589	0.677966	0.609756	0.16129	0.05988
			0.30303	0.138889	0.142857	0.38961	0.322581	1.03448	2.70042	0.571429	0.642202	0.298507	0.2	0.894309	0.1	1.03448	0.15748	0.09434	0.5	0.12987	0.493827	0.15873	0.01111	0.769231	0.625	0.175439	0.483871	0.163934	0.166667	0.151515	0.129032	2	0.30303	1.14286	0.540541	0.1	0.288462	0.238095	0.2	0.081967	0.232558			0.11236	1.09589	0.677966	0.609756	0.16129	0.05988
			0.151515	0.138889	0.142857	0.12987	0.322581	1.03448	2.53165	0.285714	0.642202	0.298507	0.1	0.325203	0.1	0.689655	0.15748	0.09434	0.5	0.12987	0.493827	0.15873	0.01111	0.769231	0.3125	0.175439	0.322581	0.163934	0.166667	0.151515	0.129032	1.71429	0.30303	1.14286	0.540541		0.288462	0.238095	0.1	0.081967	0.232558			0.11236	0.821918	0.508475	0.487805	0.16129	0.05988
			0.151515	0.138889	0.142857	0.12987	0.322581	0.689655	2.44726	0.285714	0.550459	0.298507	0.1	0.325203	0.1	0.344828	0.15748	0.09434	0.5	0.12987	0.37037	0.15873	0.01111	0.769231	0.3125	0.175439	0.322581	0.163934	0.166667	0.151515	0.129032	1.42857	0.30303	1.14286	0.27027		0.288462	0.238095	0.1	0.081967	0.232558			0.11236	0.821918	0.508475	0.487805	0.16129
			0.151515	0.138889	0.142857	0.12987	0.322581	0.689655	2.40506	0.285714	0.458716	0.149254	0.1	0.243902	0.1	0.344828	0.15748	0.09434	0.333333		0.37037	0.15873	0.01111	0.615385	0.3125		0.322581	0.163934	0.166667	0.151515	0.129032	1.42857		0.857143	0.27027		0.192308	0.238095	0.1	0.081967	0.232558			0.11236	0.684932	0.338983	0.487805	0.16129
			0.151515		0.142857	0.12987		0.344828	1.85654	0.285714	0.366972	0.149254	0.1	0.162602	0.1	0.344828	0.07874	0.09434	0.333333		0.37037	0.15873	0.01111	0.615385	0.3125		0.322581	0.163934	0.166667		0.129032	1.14286		0.857143	0.27027		0.192308	0.119048	0.1	0.081967	0.232558			0.11236	0.684932	0.338983	0.487805	0.16129
			0.151515		0.142857	0.12987		0.344828	1.68776	0.285714	0.366972	0.0746269	0.1	0.162602	0.1		0.07874	0.09434	0.333333		0.37037	0.15873	0.01111	0.615385	0.3125		0.322581	0.163934	0.166667		0.129032	1.14286		0.857143			0.192308	0.119048	0.1	0.081967	0.232558				0.547945	0.169492	0.365854	0.16129
			0.151515		0.142857	0.12987		0.344828	1.47679	0.285714	0.366972	0.0746269	0.1	0.162602	0.1		0.07874	0.09434	0.333333		0.37037			0.615385	0.15625		0.322581	0.163934	0.166667		0.129032	1.14286		0.857143			0.192308	0.119048	0.1	0.081967	0.232558				0.547945	0.169492	0.365854
			0.151515			0.12987		0.344828	1.35021	0.285714	0.366972	0.0746269	0.1	0.162602	0.1		0.07874	0.09434	0.166667		0.246914			0.461538	0.15625		0.16129	0.163934	0.166667		0.129032	0.857143		0.857143			0.192308	0.119048	0.1	0.081967					0.547945	0.169492	0.365854
			0.151515					0.344828	1.30802	0.285714	0.275229	0.0746269	0.1	0.162602	0.1		0.07874	0.09434	0.166667		0.246914			0.461538	0.15625		0.16129	0.163934	0.166667		0.129032	0.857143		0.857143			0.192308	0.119048	0.1	0.081967					0.547945	0.169492	0.365854
			0.151515					0.344828	1.09705	0.285714	0.275229	0.0746269	0.1	0.162602	0.1		0.07874	0.09434	0.166667		0.246914			0.461538	0.15625		0.16129	0.163934	0.166667		0.129032	0.857143		0.571429			0.192308	0.119048	0.1	0.081967					0.547945	0.169492	0.365854
			0.151515					0.344828	0.886076	0.285714	0.275229	0.0746269	0.1	0.081301			0.07874	0.09434	0.166667		0.246914			0.307692	0.15625		0.16129	0.163934	0.166667			0.857143		0.571429			0.096154	0.119048	0.1	0.081967					0.547945	0.169492	0.365854
			0.151515					0.344828	0.843882	0.285714	0.275229	0.0746269	0.1	0.081301			0.07874	0.09434	0.166667		0.246914			0.307692	0.15625		0.16129	0.163934	0.166667			0.571429		0.571429			0.096154	0.119048	0.1	0.081967					0.547945	0.169492	0.243902
			0.151515					0.344828	0.843882		0.275229	0.1	0.1	0.081301			0.07874	0.09434	0.166667		0.246914			0.307692	0.15625		0.16129	0.163934	0.166667			0.571429		0.571429			0.096154	0.119048	0.1	0.081967					0.547945	0.169492	0.243902
								0.344828	0.7173		0.275229	0.1	0.1	0.081301			0.07874	0.09434	0.166667		0.246914			0.307692	0.15625		0.16129	0.163934	0.166667			0.571429		0.571429			0.096154	0.119048	0.1	0.1					0.547945	0.169492	0.243902
								0.344828	0.632911		0.275229	0.1	0.1	0.081301			0.07874		0.166667		0.123457			0.307692	0.15625		0.16129		0.166667			0.571429		0.571429			0.096154	0.119048							0.410959	0.169492	0.243902
								0.344828	0.632911		0.275229		0.1	0.081301			0.07874		0.166667		0.123457			0.307692	0.15625		0.16129		0.166667			0.571429		0.571429			0.096154	0.119048							0.410959	0.169492	0.243902
								0.344828	0.590717		0.275229		0.1	0.081301					0.166667		0.123457			0.307692	0.15625		0.16129		0.166667			0.571429		0.571429			0.096154	0.119048							0.410959	0.169492	0.243902
								0.344828	0.548523		0.275229		0.1	0.081301					0.166667		0.123457			0.307692	0.15625		0.16129		0.166667			0.571429		0.571429			0.096154	0.119048							0.410959	0.169492	0.243902
									0.548523		0.275229		0.1	0.081301					0.166667		0.123457			0.307692	0.15625		0.16129		0.166667			0.571429		0.571429				0.119048							0.410959	0.169492	0.243902
									0.506329		0.275229		0.1	0.081301					0.166667		0.123457			0.307692	0.15625		0.16129					0.285714		0.285714				0.119048							0.410959	0.169492	0.243902
									0.464135		0.183486		0.1	0.081301					0.166667		0.123457			0.307692	0.15625		0.16129					0.285714		0.285714				0.119048							0.410959	0.169492	0.243902
									0.464135		0.183486		0.1	0.081301					0.166667		0.123457			0.153846	0.15625		0.16129					0.285714		0.285714				0.119048							0.410959		0.243902
									0.464135		0.183486		0.1	0.081301					0.166667		0.123457			0.153846	0.15625		0.16129					0.285714		0.285714				0.119048							0.410959		0.243902
									0.421941		0.183486		0.1	0.081301					0.166667		0.123457			0.153846	0.15625		0.16129					0.285714		0.285714				0.119048							0.410959		0.243902
									0.421941		0.183486		0.1	0.081301					0.166667					0.153846	0.15625		0.16129					0.285714		0.285714				0.119048							0.410959		0.243902
									0.379747		0.183486		0.1	0.081301					0.166667					0.153846	0.15625		0.16129					0.285714		0.285714				0.119048							0.410959		0.243902
									0.379747		0.183486		0.1	0.081301										0.153846	0.15625		0.16129					0.285714		0.285714				0.119048							0.410959		0.121951
									0.337553		0.183486			0.081301										0.153846	0.15625		0.16129					0.285714		0.285714				0.119048							0.410959		0.121951
									0.337553		0.183486			0.081301										0.153846	0.15625		0.16129					0.285714		0.285714				0.119048							0.410959		0.121951
									0.337553		0.183486			0.081301										0.153846	0.15625		0.16129					0.285714		0.285714				0.119048							0.273973		0.121951
									0.295359		0.183486			0.081301										0.153846			0.16129					0.285714		0.285714				0.119048							0.273973		0.121951
									0.295359		0.183486			0.081301										0.153846			0.16129					0.285714		0.285714				0.119048							0.273973		0.121951
									0.295359		0.183486			0.081301										0.153846			0.16129					0.285714		0.285714				0.119048							0.273973
									0.253165		0.183486			0.081301										0.153846			0.16129					0.285714		0.285714				0.119048							0.273973
									0.253165		0.183486			0.081301										0.153846			0.16129					0.285714		0.285714				0.119048							0.273973
									0.253165		0.183486			0.081301										0.153846			0.16129					0.285714		0.285714											0.273973
									0.253165		0.183486			0.081301										0.153846			0.16129					0.285714		0.285714											0.273973
									0.253165		0.183486			0.081301										0.153846			0.16129					0.285714		0.285714											0.273973
									0.253165		0.183486			0.081301										0.153846								0.285714		0.285714											0.273973
									0.253165		0.183486													0.153846								0.285714		0.285714											0.273973
									0.21097		0.183486													0.153846										0.285714											0.273973
									0.21097		0.183486													0.153846										0.285714											0.273973
									0.21097		0.091743													0.153846										0.285714											0.273973
									0.21097		0.091743													0.153846										0.285714											0.273973
									0.21097		0.091743													0.153846										0.285714											0.273973
									0.21097		0.091743													0.153846										0.285714											0.273973
									0.168776		0.091743													0.153846																					0.273973
									0.168776		0.091743													0.153846																					0.273973
									0.168776		0.091743																																		0.273973
									0.168776		0.091743																																		0.273973
									0.168776		0.091743																																		0.273973
									0.168776		0.091743																																		0.273973
									0.126582		0.091743																																		0.136986
									0.126582		0.091743																																		0.136986
									0.126582		0.091743																																		0.136986
									0.126582		0.091743																																		0.136986
									0.126582		0.091743																																		0.136986
									0.0843882		0.091743																																		0.136986
									0.0843882		0.091743																																		0.136986
									0.0843882		0.091743																																		0.136986
									0.0843882		0.091743																																		0.136986
									0.0843882		0.091743																																		0.136986
									0.0843882		0.091743																																		0.136986
									0.0843882		0.091743																																		0.136986
									0.0843882		0.091743																																		0.136986
									0.0843882		0.091743																																		0.136986
									0.0843882		0.091743																																		0.136986
									0.0843882		0.091743																																		0.136986
									0.0843882		0.091743																																		0.136986
									0.0843882		0.091743																																		0.136986
									0.0843882																																				0.136986
									0.0843882																																				0.136986
									0.0421941																																				0.136986
									0.0421941																																				0.136986
									0.0421941																																				0.136986
									0.0421941																																				0.136986
									0.0421941																																				0.136986
									0.0421941																																				0.136986
									0.0421941																																				0.136986
									0.0421941																																				0.136986
									0.0421941																																				0.136986
									0.0421941																																				0.136986
									0.0421941																																				0.136986
									0.0421941
									0.0421941
									0.0421941
									0.0421941
									0.0421941
									0.0421941
									0.0421941
									0.0421941
									0.0421941
									0.0421941
									0.0421941
									0.0421941
									0.0421941
									0.0421941
									0.0421941
									0.0421941
									0.0421941
									0.0421941
									0.0421941
									0.0421941
Fig 2b	Patients at diagnosis	SJ above the threshold	SJ below the threshold
	Relapse	72	684
	Non-relapse	29	636
Fig 2c	Patient ID	R-13	R-12	R-20	R-23	R-31	NR-5	NR-12	NR-17	NR-18	NR-19	NR-28
	Relative mRNA level of RAG1	0.1935	0.16824	0.1649	0.0952	0.09	0.0663	0.0687	0.1344	0.1526	0.1523	0.0861
	Relative mRNA level of RAG2	0.1398	0.23	0.03	0.153	0.132	0.227646	0.23	1.28501	1.5116	0.310644	0.644294
[truncated: 26 more columns]

## Sheet: Figure 3
Fig 3b	SJ/Recomb ratio			Fig 3c		Relapse					Non-relapse					Hela
	Relapse	Non-relapse			Jκ3-Vκ1-39	301.6	118.8				8.8	176.8				0
	0.642202	0.066225			Jκ3-Vκ3-20	865.01	31.32				3.776	134.4				0.0685976
	0.275229	0.081967			Jκ2-Vκ2-28	202.4					10.67	19.6				0
	0.344828	0.081967			Jκ2-Vκ1-5	7.3	70.38				4.26	27.1				0
	1.03448	0.192308			Jκ2-Vκ1-37	29.7675	107.12	27.84			0.36					0
	0.344828	0.288462			KDE-Vκ3-20	23.3334	1000	574	20.5467		86.1334	285.6	26.1912	33.3333	0	0
	0.344828	0.480769			Jκ2-Vκ1-39	20.2622	220	39.4667			0.528985	10.24				0.056896
	0.344828	0.096154			Jκ2-Vκ3-20	45.3333	450	125.067	23.4667	342	15.0267	17.1111	32.8311			0
	0.344828	0.288462			KDE-Vκ2-28	15.36	302.4				336	228.8	68.4	11.6534	18.2933	0
	0.151515	0.288462			KDE-Vκ2-26	5	20.88	30	81.6		64	1.4	15.84			0
	0.909091	0.1			Jλ2-Vλ1-51	8.6	501.6	422.4			41.6	7.04	96			0.085
	0.151515	0.2
	0.084388	0.1
	0.464135	0.2		Fig 3e	Relative mRNA level of PCNA				Relative mRNA level of POLE3				Relative mRNA level of POLE4				Relative mRNA level of RBX1
	2.40506	0.032258			H-Relapse	L-Relapse	Non-relapse		H-Relapse	L-Relapse	Non-relapse		H-Relapse	L-Relapse	Non-relapse		H-Relapse	L-Relapse	Non-relapse
	3.24894	0.119048			0.472295	0.588738	0.166922		0.630959	1.02803	0.100457		2.66456	1.15236	0.406788		0.893608	1.55543	0.379704
	1.35021	0.119048			1.92602	0.167009	0.375703		2.49955	0.65242	0.098075		3.35795	2.373	0.219716		4.04166	1.19586	0.701405
	2.70042	0.119048			1.16179	0.72354	1.48196		2.77588	1.20119	0.741104		6.56895	3.70491	2.75116		2.59776	1.33761	2.09379
	0.506329	0.119048			0.52355	0.397893	0.187111		0.342391	0.702075	0.211943		0.525587	2.92451	0.962399		0.608023	1.43731	0.162664
	2.53165	0.119048			0.952899	1.25148	0.241914		0.713373	0.543228	0.603452		2.31663	1.80939	1.50093		2.36322	1.45212	0.911879
	1.30802	0.365854			1.4839	0.569574	0.863599		0.68468	0.625938	0.791234		5.58814	1.69704	0.931961		3.8609	0.642048	0.965019
	0.042194	0.121951			4.05093	0.317812	0.276518		4.78641	0.421728	0.682513		11.3523	2.14184	2.1338		4.03426	0.815962	1.85646
	0.555556	0.365854			1.06567	0.40249	0.523994		1.05669	0.241451	0.333306		4.644	0.49052	0.16987		1.8631	0.265082	1.14531
	0.416667	0.243902			1.48278		1.09482		4.3656	0.391012	1.31679		3.4693	2.14814	1.40454		2.75733	0.768739	0.929234
	3.50746	0.243902			4.64115		0.848416		1.01631	1.32478	0.96508		4.89876	1.79012	0.507134		2.7286	1.70094	1.53031
	0.074627	0.487805			0.676843		0.409801		0.667722		0.742904		0.972205	5.31735	3.46045		2.87731	2.68816	1.75227
	0.074627																		1.86853
	0.298507
	0.298507
	0.081301
	2.27642
	3.57724
	0.162602
	0.081301
	0.285714
	0.285714
	0.285714
	0.098039
	0.098039
	0.098039
	0.098039

## Sheet: Figure 4
Fig 4a	Relapse	Non-relapse		Fig 4b		Recombination Types	Number of Clones	Percentage
	0.642202	0.066225			ESCs above the threshold	Major Recomb	11	0.478
	0.275229	0.081967				Minor Recomb	12	0.522
	0.344828	0.081967			ESCs below the threshold	Major Recomb	27	0.217
	1.03448	0.192308				Minor Recomb	97	0.783
	0.344828	0.288462
	0.344828	0.480769
	0.344828	0.096154		Fig 4d	Patient M
	0.344828	0.288462			Number of ESCs	Number of Cells	Percentage
	0.151515	0.288462			0 ESC	79	0.632
	0.909091	0.1			1 ESC	39	0.312
	0.151515	0.2			2 ESC	7	0.056
	0.084388	0.1			3 ESC	0	0
	0.464135	0.2			> 3 ESC	0	0
	2.40506	0.032258
	3.24894	0.119048
	1.35021	0.119048			Patient N
	2.70042	0.119048			Number of ESCs	Number of Cells	Percentage
	0.506329	0.119048			0 ESC	66	0.6535
	2.53165	0.119048			1 ESC	29	0.2871
	1.30802	0.365854			2 ESC	6	0.0594
	0.042194	0.121951			3 ESC	0	0
	0.555556	0.365854			> 3 ESC	0	0
	0.416667	0.243902
	3.50746	0.243902
	0.074627	0.487805			Patient P
	0.074627				Number of ESCs	Number of Cells	Percentage
	0.298507				0 ESC	55	0.5093
	0.298507				1 ESC	31	0.287
	0.081301				2 ESC	14	0.1296
	2.27642				3 ESC	6	0.0556
	3.57724				> 3 ESC	2	0.0185
	0.162602
	0.081301
	0.285714
	0.285714
	0.285714
	0.098039
	0.098039
	0.098039
	0.098039

## Sheet: Figure 5
Fig 5a	Left			Right			Fig 5b	Gene	SVs with NO cRSS	SVs with pairs of cRSS	SVs with single cRSS		Fig 5c	Gene	SJ	Single RSS		Fig 5d	Patient ID	Recombination	Diagnosis			Relapse				Fig 5e	Patient ID	SJ	Diagnosis			Relapse
	SVs with a single cRSS (%)			SVs with pairs of cRSS (%)				CREBBP	0	0	9.008			CREBBP	17.9733	12.5939			R-8	LV3-16-LJ2	1.1	1.4	1.7	5	4.3	3.7			R-8	LV3-16-LJ2	0.1	0.13	0.095	0.14	0.1	0.091
	Relapse	Non-relapse		Relapse	Non-relapse			SETD2	1.69	0	4.504			SETD2	14.5498	12.8147			R-8	LV3-12-LJ2	16.5	13	11.6	26.8	25.3	41.9			R-8	LV3-12-LJ2	0.51	0.42	0.6	0.43	0.24	0.39
	33.3333	12		10.8108	0			KDM6A	3.38	0	9.008			KDM6A	3.42348	4.19974			R-8	LV-14-LJ2	3.55	3.1	2.22	4.8	4.1	3.24			R-8	LV-14-LJ2	0.46	0.32	0.22	0.4	0.23	0.25
	42.5	31.5789		0	7.31707			IKZF1	13.52	27.02	27.024			IKZF1	5.13	8.39			R-7	KV2-28-KDE	23.532	23.697	23.831	43.128	42.885	43.057			R-7	KV2-28-KDE	0.00354	0.0083	0.0079	0.0236	0.0097	0.0116
	18.5185	27.5862		2.85714	7.22892			NT5C2	0	0	0			NT5C2	5.13523	2.5737			R-32	LV3-1-LJ2	0.0704	0.0739	0.0983	0.579	0.7728	1.09266			R-32	LV3-1-LJ2	0.05634	0.0143	0.0235	0.1288	0.1194	0.1313
	34.1463	29.6296		16.6667	3.22581			ATF7IP	1.69	0	9.008			ATF7IP	6.84697	5.68316			R-32	LV3-12-LJ2	0.0052	0.0304	0.0246	0.2521	0.6557	0.4479			R-32	LV3-12-LJ2	0.0075	0.0034	0.0028	0.0247	0.0351	0.034
	35.2941	19.2308		6.89655	8.69565			NR3C1	0	0	4.504			NR3C1	6.84697	4.92129			R-32	LV2-5-LJ2	0.0751	0.0069	0.0386	0.1604	0.1429	0.1428			R-32	LV2-5-LJ2	0.0226	0.0104	0.0056	0.064	0.0386	0.0368
	21.7391	18.75		5.26316	5.26316			KRAS	1.69	0	0			KRAS	0.855871	0			R-32	LV3-10-LJ2	0.0328	0.0217	0.0597	0.2819	0.4826	0.6178			R-32	LV3-10-LJ2	0.0122	0.0039	0.0063	0.0347	0.0502	0.0424
	23.4043	34.7826		5.88235	4.16667			PTPN21	0	0	0			PTPN21	3.42348	0			R-1	LV3-10-LJ2	0.0518	0.0799	0.0722	0.2516	0.1835	0.3427			R-1	LV3-10-LJ2	0.0077	0.0206	0.0026	0.0024	0.0135	0.0105
	20.8333	25		3.33333	5.12821			BTG1	3.38	0	27.024			BTG1	1.711	0			R-1	LV3-1-LJ2	0.0745	0.02698	0.151	0.3537	0.0644	0.5306			R-1	LV3-1-LJ2	0.0486	0.0149	0.0116	0.1287	0.0269	0.0267
	25.7143	28.7671		18.6046	4.81928			CTCF	1.69	0	4.504			CTCF	10.27	4.19
	22.5	7.69231		11.1111	5			KDM6B	0	0	0			KDM6B	2.567	0
	29.0323	35.7143		5.71429	8			PTPN11	0	0	0			PTPN11	4.27	0
	26.7857	16.6667		8	0			NCOR1	0	0	4.504			NCOR1	10.27	4.19
	27.2727	26.8293		0	3.125			CDKN2B	13.52	0	13.512			CDKN2B	0	0
	27.9412	18.5185		4	2.7027			KMT2D	1.69	0	0			KMT2D	3.42348	3.38407
	29.2683	24.4444		7.27273	5.26316
	27.5	29.4118		17.2414	0
	18.9189	34.375		6.38298	15.7895
	17.5	23.0769		4.7619	2
	7.69231	14.8148		5.40541	10.7143
	15.3846	20		21.4286	4.16667
	24.2424	27.027		9.67742	7.31707
	24.1379	22.449		7.69231	9.09091
	28.5714	11.7647		22.5	0
	30	23.3333		5.55556	0
	23.8095	26.087		6.52174	4
	35.9375	21.0526		12.5	2.85714
	31.5789	17.2414		4.90196	4
	40.2985	20		13.1579	4.54545
	21.3483	16.6667		0	0
	31.7073			13.0435
	26.3158			15.3846
	23.0769			10.4167
	23.6842			2.85714
	8.69565			10.7143
	17.1429			7.14286
	17.6471			0
	34.7826			16.6667
	28			7.93651
	24.2991			5.26316
	33.3333			22.2222
	13.7931			0
	19.3548			5.66038
	19.5876			11.6279
	29.1667			5.55556
	13.6364			0
	47.8261			9.67742
	26.6667			2.5641
	30.9091			13.7931
	30			7.69231
	24.4444			5.12821
	25.3165			22.2222
	24.3243			0
	35.1351			3.33333
	28.0612			13.7931
	42.8571			0
	19.6078			4.7619
	27.0833			8.69565
	22.2222			4.16667
	34.375			0
	27.6596			7.5
	31.6456			3.44828
	30.7692			3.33333
	24.4898			0
	30			0
	17.9487			4.7619
	25			4.16667
	32.6923			9.67742
	37.5			3.33333
	20			6.25
	28.125			8
	25.4237			9.09091
	33.3333			13.0435
	17.3913			13.6364
	33.3333			0
	20			11.5385
	35.4167			9.52381
	29.4118			9.7561
	40.2439			5.88235
	16.6667			3.33333
	27.5			13.7931
	17.6471			0
	37.2093			9.09091
	29.4118			6.25
	23.5294			24.2424
	37.1429			6.45161
	52.9412			0
	36.1111			13.7931
	16.6667			4.16667
	16.6667			0
	22.8571			20
	40			13.6842
	20			11.1111
	23.3333			14.8148
	29.1667			11.3208
	38.8889			10.8108
	26.5306			12.5
	25.7576			2.7027
	28.5714			10.3448
	22.2222			9.7561
	46.6667			17.6471
	25.8065			10.1695
	37.1429			8.57143
	13.3333			10.3448
	45.7143			2.91262
	27.5862			5.81395
	18.6441			6.66667
	18			11.7647
	22.5			9.67742
	20.8955			5.40541
	31.5789			4.54545
	30.7692			0
	14.8148			8
	41.6667			16.6667
	28.2609			15.1515
	34.0425			6.55738
	32.5			9.7561
	21.8182			5.1948
	33.3333			12.3288
	17.2414			12.9032
	19.6721			15.5556
	29.0909			9.67742
