# Supplementary material for: Excised DNA circles from V(D)J recombination promote relapsed leukaemia
Source: Nature. 2025 Aug 6;645(8081):774–83. doi: 10.1038/s41586-025-09372-6 (PMC12443594; doi:10.1038/s41586-025-09372-6)
Supplement: Supplementary file 12 — Source Data Extended Data Figs. 1, 2, 4, 7–10 [file 41586_2025_9372_MOESM12_ESM.xlsx]

## Sheet: Extended Data Figure 1
Fig 1a	SJ	pre-B			NIH3T3
	Jκ5-Vκ3	1	1	1	0.000924	0.0006717	0.0029196
	Jκ5-Vκ16	1	1	1	0.0043	0.0027	0.0077
	Jκ5-Vκ11	1	1	1	0.04	0.015	0.027
	Jλ1-Vλ1	1	1	1	0.0067	0.01	0.085
	Recomb	pre-B			NIH3T3
	Jκ5-Vκ3	1	1	1	0.012	0.016	0.024
	Jκ5-Vκ16	1	1	1	0.00159	0.000296	0.00982
	Jλ1-Vλ1	1	1	1	0.37	0.3	0.47
Fig 1b		Vκ16-105-Jκ5
		pre-B	BM IgM+	Spleen IgM+	Spleen IgG+
	Replicate1	1	1.59	1.4	2.46
	Replicate2	1	3.03	3.2	2.5
		Vκ3-Jκ5
		preB	BM IgM	Spleen IgM	Spleen IgG
	Replicate1	1	0.93	2.35	1.34
	Replicate2	1	1.45	1.67	1.02
	Replicate3				0.82
	Replicate4				0.88
Fig 1c	Relative mRNA level of RAG1
	ETV6-RUNX1	ABL	PAX5-alt	PAX5-P80R	DUX4-r	KMT2a	CRLF2	TCF:PBX1	HeH	B-other
	0.48038	0.290067	4.80761	0.0111496	1.00547	0.104572	0.05423	0.0586602	0.124871	0.368714
	1.71366	1.0476	0.69	0.733803	0.0537754	0.0645699	0.360493	0.0654551	0.103097	0.278553
	0.755668	3.019	0.0922289	0.079495	1.58987	0.59799	0.450668	0.0240047	0.00350619	0.0106169
	0.490367	0.156148	0.229073	0.0750053	0.0526217		0.477435	0.111735	0.0355949	0.0136816
	0.198832		0.282881	0.141443	0.0648495		0.0491671	0.153705	0.0329607	0.0440407
	1.10398		0.295596		13.5955		0.242964	0.270293	0.0334739	0.720977
	0.268524		0.0947812		0.440921		0.547996	0.0735265	0.0878161	0.0283165
	0.438532		0.261298		0.409528		0.0204392		0.041228	0.204912
	0.451574		0.234314		1.92468		0.167189		0.0261645
	0.642339				0.69699		0.053511		0.0243912
	0.46787				1.34405				0.0210124
	1.02075				0.646763				0.0231973
	4.11588								0.762051
	1.27453								0.00723646
	9.98964								0.00702737
	1.65989								0.0399586
	0.873956								0.0698847
	0.61942								0.0688647
	0.709953								0.0508713
	0.53949								0.0776068
	0.123941								0.0427585
	1.2326								0.296288
	0.68779								0.0281779
	1.70106
	1.02375
	0.258458
	0.405536
	3.65571
	2.41291
	0.445754
	0.812797
	4.24132
	2.78773
	0.622546
	0.657377
	2.31872
	1.41923
	0.735872
	Relative mRNA level of RAG2
	ETV6-RUNX1	ABL	PAX5-alt	Pax5-P80R	DUX4-r	KMT2a	CRLF2	TCF:PBX1	HeH	B-other
	0.308283	0.496555	1.72619	0.360447	1	0.0206759	0.0709311	0.153643	0.0354473	0.152393
	0.525482	0.583884		0.132378	0.308053		0.309008		0.0629768	1.30554
	0.137326	0.100901					0.0254845		0.00121573	0.035128
	0.378847	0.610665							0.0286209
	0.0314588								0.119086
	0.203412								0.0323786
	0.139826								0.00585132
	0.169636								0.0385499
	1.16668								0.0800926
	1.76586								0.0612205
	0.59947								0.02
	1.21455								0.0003
	2.88465
Fig 1d	Left
	Patient ID	Relative mRNA level of RAG1		Patient ID	Relative mRNA level of RAG1
	R-10	0.672702		NR-1	0.0277873
	R-23	0.0952934		NR-13	0.0115143
	R-35	0.525762		NR-28	0.0861151
	R-8	1		NR-2	0.0517476
	R-6	0.400742		NR-53	0.0194182
	R-7	1.656		NR-10	0.0687505
	R-2	0.84806		NR-4	0.0149392
	R-45	0.552993		NR-53	0.066308
	R-20	0.164854		NR-54	0.0462659
	R-3	0.411735		NR-55	0.00949915
	R-37	0.053789		NR-14	0.0030137
	R-11	3.37895		NR-15	0.00314728
	R-39	0.0203824		NR-16	0.0308968
	R-47	0.338481		NR-56	0.70966
	R-36	0.118392		NR-57	0.238786
	R-49	0.104082		NR-40	0.578945
	R-1	0.976837		NR-58	0.0814563
	R-13	0.193532		NR-59	0.0879874
	R-50	0.152763		NR-32	0.274138
	R-14	0.357032		NR-23	1.2165
	R-9	0.93329		NR-60	0.91546
	R-30	0.172451		NR-43	1.03398
	R-41	0.0737672		NR-61	0.611598
	R-31	0.0943574		NR-6	0.0218797
	R-51	2.80461		NR-17	0.134422
	R-52	0.102391		NR-62	0.126518
	R-21	0.130688		NR-36	0.0868227
	R-4	1.08956		NR-63	0.44485
	R-15	1.02439		NR-3	0.0597272
	R-5	2.31715		NR-18	0.152668
	R-17	0.361099		NR-7	0.00992166
	R-12	0.168247		NR-64	0.0731065
	R-27	0.0488701		NR-65	0.652754
	R-34	0.0242458		NR-66	0.029654
	R-28	0.0363435		NR-67	0.0676404
	R-22	0.152136		NR-68	0.712654
	R-16	0.970302		NR-69	0.573571
	R-18	1.26559		NR-70	0.602748
	R-55	0.191876		NR-71	0.0485826
	R-19	7.87904		NR-19	0.152348
	R-33	0.465267		NR-11	0.526336
	R-56	0.85024		NR-72	1.05685
	R-57	1.26844		NR-73	0.732528
	R-58	0.956657		NR-74	0.0133822
				NR-42	1.26029
				NR-50	0.0691308
				NR-8	0.0524539
				NR-75	0.960289
				NR-35	0.349549
				NR-76	0.0860833
				NR-77	0.356664
				NR-78	0.367228
				NR-79	3.01032
				NR-80	0.434101
				NR-81	0.875546
				NR-82	0.106011
				NR-83	1.34603
				NR-12	0.068732
				NR-84	0.253371
				NR-85	0.0620643
				NR-86	0.0382923
				NR-87	0.0316023
				NR-9	0.0531101
				NR-49	0.309863
				NR-88	0.174294
				NR-26	0.230491
				NR-34	0.984695
	Hela replicate1	0.0099078		NR-27	0.219016
	Hela replicate2	0.0093686		NR-89	0.0887811
	Hela replicate3	0.0110536		NR-90	0.124873
				NR-38	0.152233
				NR-20	0.0954629
				NR-21	0.0333213
				NR-91	0.024333
				NR-92	0.166896
				NR-41	1.69784
Fig 1d	Right
	Patient ID	Relative mRNA level of RAG2		Patient ID	Realtive mRNA level of RAG2
	R-8	1		NR-93	0.043954
	R-10	0.496555		NR-80	0.118557
	R-23	0.153643		NR-81	1.21186
	R-35	0.308283		NR-82	0.201139
	R-43	0.160582		NR-83	0.27945
	R-6	0.152393		NR-12	0.230884
	R-7	0.525482		NR-84	0.093959
	R-2	0.137326		NR-86	0.03151
	R-44	0.003509		NR-87	0.028509
	R-45	0.753384		NR-9	0.473137
	R-20	0.035447		NR-49	0.120209
	R-3	0.378847		NR-88	0.18382
	R-37	0.062977		NR-26	0.07729
	R-46	0.070931		NR-34	0.591839
	R-11	0.583884		NR-94	0.96032
	R-38	0.001216		NR-52	0.415327
	R-39	0.028621		NR-95	0.852389
	R-47	0.360447		NR-96	0.471026
	R-36	0.031459		NR-97	0.198595
	R-48	0.015545		NR-27	0.008466
	R-49	0.100901		NR-45	0.785137
	R-1	0.203412		NR-98	5.27587
	R-24	0.119086		NR-89	1.05627
	R-13	0.139826		NR-90	1.63918
	R-50	0.123078		NR-99	0.595258
	R-25	0.020676		NR-38	0.548851
	R-14	0.169636		NR-100	0.979465
	R-40	0.032379		NR-20	0.0847464
	R-9	0.308053		NR-21	0.0456817
	R-30	0.309008		NR-101	0.177532
	R-41	0.005851		NR-91	0.326365
	R-31	0.132378		NR-92	0.144157
	R-51	0.610665		NR-41	1.3768
	R-52	0.214495		NR-102	0.00330219
	R-53	0.009842		NR-24	0.442677
	R-21	0.03855		NR-103	0.420182
	R-4	1.16668		NR-104	0.00511348
	R-15	1.76586		NR-5	0.227646
	R-5	0.59947		NR-17	1.28501
	R-17	1.30553		NR-18	1.5116
	R-12	0.230399		NR-19	0.310644
	R-27	0.080093		NR-28	0.644294
	R-34	0.035128
	R-28	0.061221
	R-22	0.025485
	R-16	1.72619		Hela replicate1	0.00232968
	R-18	1.21455		Hela replicate2	0.005617
	R-54	1.84664		Hela replicate3	0.002692
	R-55	0.445423
	R-19	2.88465

## Sheet: Extended Data Figure 2
Fig 2d		GAPDH				Fig 2e		Number of SJ
	Ctrl	100	100	100			EGAD000010001161277_Patient_1	4
	RecBCD	6.8	4.2	8.26			EGAD000010001161277_Patient_2	1
							EGAD000010001161277_Patient_3	1
		KDE-KV2-28					EGAD000010001161277_Patient_4	2
	Ctrl	100	100	100			EGAD000010001161277_Patient_5	11
	RecBCD	123	133	165			EGAD000010001161277_Patient_6	3
							EGAD000010001161277_Patient_7	0
		LJ2-LV3-10					EGAD000010001161277_Patient_8	2
	Ctrl	100	100	100			EGAD000010001161277_Patient_9	27
	RecBCD	72	90	63			EGAD000010001161277_Patient_10	2
							EGAD000010001161277_Patient_11	2
		KDE-KV1-8					EGAD000010001161277_Patient_12	7
	Ctrl	100	100	100			EGAD000010001161277_Patient_13	1
	RecBCD	86.9	156	141.7			EGAD000010001161277_Patient_14	2
							EGAD000010001161277_Patient_15	1
		KDE-KV3-20					EGAD000010001161277_Patient_16	3
	Ctrl	100	100	100			EGAD000010001161277_Patient_17	6
	RecBCD	73.2	162.3	147			EGAD000010001161277_Patient_18	2
							EGAD000010001161277_Patient_19	3
							EGAD000010001161277_Patient_20	3
							EGAD000010001161277_Patient_21	5
							EGAD000010001161277_Patient_22	2
							EGAD000010001161277_Patient_23	0
							EGAD000010001161277_Patient_24	12
							EGAD000010001161277_Patient_25	1
							EGAD000010001161277_Patient_26	4
							EGAD000010001161277_Patient_27	4
							EGAD000010001161277_Patient_28	0
							EGAD000010001161277_Patient_29	0
							EGAD000010001161277_Patient_30	5
							EGAD000010001161277_Patient_31	0
							EGAD000010001161277_Patient_32	0
							EGAD000010001161277_Patient_33	3
							EGAD000010001161277_Patient_34	2
							EGAD000010001161277_Patient_35	8
							EGAD000010001161277_Patient_36	14
							EGAD000010001161277_Patient_37	24
							EGAD000010001161277_Patient_38	1
							EGAD000010001161277_Patient_39	1
							EGAD000010001161277_Patient_40	3
							EGAD000010001161277_Patient_41	0
							EGAD000010001161277_Patient_42	5
							EGAD000010001161277_Patient_43	1
							EGAD000010001161277_Patient_44	8
							EGAD000010001161277_Patient_45	0
							EGAD000010001161277_Patient_46	0
							EGAD000010001161277_Patient_47	5
							EGAD000010001161277_Patient_48	4
							EGAD000010001161277_Patient_49	3
							EGAD000010001161277_Patient_50	2
							EGAD000010001161277_Patient_51	3
							EGAD000010001161277_Patient_52	3
							EGAD000010001161277_Patient_53	6
							EGAD000010001161277_Patient_54	3
							EGAD000010001161277_Patient_55	4
							EGAD000010001161277_Patient_56	5
							EGAD000010001161277_Patient_57	1
							EGAD000010001161277_Patient_58	2
							EGAD000010001161277_Patient_59	6
							EGAD000010001161277_Patient_60	1
							EGAD000010001161277_Patient_61	0

## Sheet: Extended Data Figure 4
Fig 4a	NGS	ddPCR	Fig 4b	Types	Relapse	Non-relapse	Healthy average	Healthy 1	Healthy 2	HeLa average	HeLa 1	HeLa 2		Fig 4c Left	RAG1 level	SJ copies	Fig 4c Right	RAG2 level	SJ copies		Fig 4d		ESC					Fig 4e	KDE-KV2-30 SJ			KV2-30-KDE Recomb			Fig 4f	KDE-KV3-20 SJ			KV3-20-KDE Recomb
	2.53	10.325		LJ2-LV3-12 (R-8)	6.11885	0.126508	0.0516648	0	0.10333	0	0	0			0.028	0.0198676		0.137	0.91			KJ3-KV2-29 (R-8)	1.05	2.3	2.15				Relapse	Non-replase		Relapse	Non-relapse			Relapse	Non-replase		Relapse	Nonrelapse
	1.85	3.5		LJ2-LV2-14 (R-8)	3.83326	0.260127	0.599667	0.51047	0.688864	0	0	0			0.052	0.384615		0.378847	0.55			KJ3-KV3-20 (R-8)	1.85	2	3.3	4.05			1	1.93e-11		1	0.0518325			1	0.08		1	1.00696
	4.09	12.6		KJ3-KV1-37 (R-8)	3.50675	0.290506	0.39267	0.78534	0	0.1	0.2	0			0.019	0.0666667		1.16668	1			KJ2-KV1-37 (R-12)	3.35	1.8	1.4				2.12874	0.00064		198.088	0.00759887			1.59	1.48		12.295	0.100134
	0.127	0.07		LJ2-LV1-47 (R-13)	3.25843	0.175781	0.562309	1.04712	0.0774972	0	0	0			0.06	0.380952		0.59947	0.649			KJ2-KV3-20 (R-11)	1.5	1.1	1.1				0.039282	0.11344		0.779165	19.0433			2.25	0.011		347.291	19.6983
	0.84	2.25		LJ2-LV3-1 (R-8)	5.81193	2.2351	0.149487	0.143979	0.154994	0	0	0			0.015	0.28		0.152393	0.323			KJ2-KV3-20 (R-18)	1.4	1.2	0.9				0.048698	0.139661		0.101532	38.0546			3.45	0.4		1.20581	4.56306
	2.41	7.95		KDE-KV2-30 (R-20)	3.90071	0.0400706	0.140703	0.117801	0.163605	0	0	0			0.012	0.0195228		0.525482	1.37			KJ3-KV3-7 (R-34)	15.4	22.5	22				0.013139	0.257028		0.104386	3.97237			0.598	0		99.0442	77.7085
	0.15	1.25		KJ3-KV1-39 (R-8)	3.46104	0.261328	0.0473594	0	0.0947188	0	0	0			0.0095	0.0684932		0.203412	0.238			KDE-KV1-8 (R-21)	1.4	2.2	1.4				0.033493	5.82e-11		0.0483614	0.646176			0	0.148		1710.26	1.07177
	0.2	2.7		KJ2-KV3-20 (R-18)	1.24204	0.351076	0.661844	0.798429	0.525259	0	0	0			0.022	0.0207852		0.308053	0.57										0.086569	0.003545		0.0214928	0.00328475			1.53	0.0267		6.63456	23493.9
	0.127	7.45		LJ2-LV1-51 (R-18)	2.01699	0.124449	0.296223	0.52356	0.0688864	0.0915	0	0.183			0.0099	0.025		0.496555	0.73										0.01176	6.03e-11		0.0349152	6.49802			15.4	0.574		46020.8	1.91853
	0.91	0.65		KDE-KV1-8 (R-21)	2.27108	0.169491	0.183757	0.117801	0.249713	0	0	0			0.013	0.142857		0.583884	0.7				Recombination						0.022876	0.020054		0.0448111	0.00401607			2.69	0.829		3.38698	1.04247
	0.56	2.3		KJ3-KV3-7 (R-34)	20.5453	0.556831	0.504092	0.706806	0.301378	0	0	0			0.052	0.0263158		0.230399	0.6			KJ3-KV2-29 (R-8)	0.35	0.355	1				0.011679	0.050415		0.017337	0.0934281			12.15	7.16		6.49802	11.3924
	1	0.9		KDE-KV7-3 (R-31)	4.80065	0.172216	0.274869	0.549738	0	0	0	0			0.053	0.0786517		0.139826	3.577			KJ3-KV3-20 (R-8)	1.6	1.3	1.7	2.2			0.020761	0.012174		0.0061722	0.147624			1.49	0		2.47941	6.23332
	2.27	1.4													0.068	2.94521		0.169636	0.2			KJ2-KV1-37 (R-12)	0.925	0.45	0.44				0.129408	9.71e-10		0.0902456	7.7793e-05			0.757	0		22.0087	0.051119
	0.89	1.3													0.069	0.661017		1.76586	1.03			KJ2-KV3-20 (R-11)	0.75	0.6	0.34				0.021642	7.46e-10		0.0214928	0.014885			0.67	0.058315		4.08405	4.46915
	0.08	0.61													0.068	1.30488		1.72619	0.236			KJ2-KV3-20 (R-18)	0.51	0.49	1.2				0.02683	0.281265		96.3358	0.052193			1.5	0		47314.7	16.2233
	0.08	0.09													0.066	0.290323		1.30554	0.566			KJ3-KV3-7 (R-34)	0.31	0.35	0.33				9.06e-10	0.102238		66.7178	0.00445611			1.607	0		7.51618	0.864537
	0.49	0.9													1	4.42194		1.21455	2.66			KDE-KV1-8 (R-21)	0.17	0.17	0.09				0.055939	0.013139		0.00961832	0.00430432			0.53	0.038208		10.6295	9.57983
	1.11	1.1													0.848	0.30303		2.88465	0.12987										1.64718	0.04095		0.00916277	0.00272411			2.5366	0.108		21.1121	5.42642
	19.7	1200													0.411	0.152778		0.0354473	1.6										0.196146	0.018711		0.00393342	0.00238797			10.41	0		3.91768	3.75809
	1.25	4.7													1.089	0.242857		0.0385499	1.9										0.01278	0.015953		0.00596195	0.00205023			8.87655	1.04246		4.11245	2.11404
	0.16	0.45													2.317	0.233766		0.153643	1.53										0.00734	0.042101		0.00040776	0.00103224			0.907519	0.260616		1.00696	2.44528
	0.5	0													0.4	0.193548		0.119086	1.56										2.67585	1.73e-09		0.0967228	0.00027467			0.161544	0.0769465		4.89056	0.139661
	0.167	0													1.65	0.206897		0.0206759	0.175										1.44e-09	0.130308		0.00131566	0.00187356			0	0.659754		5184.54	2.12874
	0.166	0													0.976	0.0476191		0.0612205	0.333										0.004016	8.62e-09		0.00158643	0.00052333				0		5.93809	0.952638
	0.166	0													0.933	0.485714		0.0800926	0.164											8.69e-10		0.441352	3.9439e-05						1.07923	0.258816
	0.65	1.1													0.672	1.61468		0.132378	6.57											3.24e-09		0.00040494	0.00131566						0.655197	6.40856
															0.553	0.226087		0.035128	26.48											4.34e-10			0.00036749							0.336808
															3.37	0.283582		0.47	0.11
															0.168	0.656863		0.23	0.853
															0.193	0.98374		0.04	0.6667
															0.357	0.0915493		1.377	5.65
															1.024	0.275862		0.4426	0.16
															0.97	0.19685		0.077	0.625
																		0.5488	4.47
																		0.5918	0.27
																		0.59	2.15

## Sheet: Extended Data Figure 7
Fig 7c		SJ			REC			GAPDH
	R-8	5.45	7.1		1143	1028		2564	2465
	R-13	0.46	1.03	0.25	700	260	440	910	985
	R-9	3.3	2.8	2.85	834.5	523		3020	2135	3010
Fig 7d	ESC/Predicted ESC (Relative)
	247.213	92.6677	29.3915	16.8582	159.136	709.025	26.7921	4.21429	120.972	123.189
	11.6358	19.939	4.44766	54.8986	1452.12	4.58065	27.5348	16.0126	83.5569	30.0324
	737.313	0.25825	24.2048	1092.9	653.759	21.1603	0	133.955	200.703	25.855
	35.1247	24.2952	118.343	32.3498	0.590385	10.4171	54.3565	227.046	101.598	112.281
	266.771	21.5591	196.188	12.2748	33.3989	9.94175	330.492	341.811	212.442	48.0675
	11.5038	19.2764	5.9952	13.5146	23.8284	70.1634	59.4243	1.38203	16.1139	10.3118
	269.822	343.136	47.7612	6.9703	86.4086	0	0	758.186	219.475	329.212
	1626.11	508.783	411.356	75.905	66.1108	3440(R-8)	552(R-13)
Fig 7f		Treated			Untreated
	R-8	0.162	0.168	0.113	0.0042	0.0058	0.0046
	R-13	0.412	0.46	0.405	0.0013	0.0022	0.0016
	R-9	0.089	0.144	0.123	0.0022	0.0026	0.0019
Fig 7g		Treated			Untreated		Sonicated+Treated
	Mouse	0.145	0.4	0.139	0.00162	0.0026	0	0

## Sheet: Extended Data Figure 8
Fig 8a		Patient M		Patient N		Patient P
	ESC	Ctrl	RecBCD	Ctrl	RecBCD	Ctrl	RecBCD
	KDE-KV1-8	0.36	0.27	0.27	0.24	0.47	0.71
	KDE-KV2-28	0.47	0.2	0.34	0.16	0.26	0.25
	KDE-KV3-20	0.28	0.04	0.05	0.32	2.3	1.9
	LJ2-LV1-47	0.14	0	0.14	0	0.05	0
	LJ2-LV3-10	0.28	0.73	0.34	0.28	0.36	0.61
Fig 8b
		Patient M	Patient N	Patient P
	Metaphase	13.8	8.3	42.3
	Interphase	42.4	40.6	165

## Sheet: Extended Data Figure 9
Fig 9a	Types of aberrant V(D)J recombination	Number of events	Percentage
	Cut-and-run	2810	0.6156
	Cryptic recombination	1661	0.3639
	RAG-mediated inseration	48	0.0105
	Reintegration	46	0.0101
Fig 9b	RAG(L)+ESC(L)	RAG(H)+ESC(L)	RAG(H)+ESC(H)
	0.0517	0.3495	0.1649
	0.00314	0.9703	0.4652
	0.0024	0.93	0.095
	0.0663	0.9332	1
	0.0868	0.1344	0.6727
	0.0219	0.1523	3.3789
	0.0308	0.1527	1.0244
	0.0099	0.219	0.8481
	0.0115	0.357	0.1306
	0.0531	0.9768	1.0895
	0.00102	0.4117	1.656
	0.02778	2.317	1.2656
		0.9703	0.104
		0.1682	0.24
		0.1521
Fig 9c	RAG(L)+ESC(L)	RAG(H)+ESC(L)	RAG(H)+ESC(H)
	3.84615	3.07692	8.5
	1.07784	1.96685	25.14
	0.4918	1.5151	34.57
	1.31148	4.85	45.1
	6.5837	2.89	16.14
	2.093	0.82	3.5
	1.18644	3.0667	10.33
	0.25	0.3152	2.41
	2.742	1.3	3.63
	0.78652	0.4762	3.968
	0.16	1.5277	9.032
	0.19868	2.2078	2.285
		3.4	10.69
		0.64936	29.459
		1
Fig 9d	RAG1(L) + ESC (L)
	Gene	SVs with NO cRSS	SVs with pairs of cRSS	SVs with single cRSS
	CREBBP	1.08	0	2.32
	KDM6A	0.54	0	2.32
	ATF7IP	0	0	0
	BTG1	0	0	0
	TOX	1.08	0	0
	KDM6B	0.54	0	0
	CDKN2B	0	0	0
	IKZF1	0	0	0
	CDKN2A	0	0	2.32
	RB1	0	0	0
	PAX5	1.62	6.84	0
	BTLA	0	0	0
	ERG	0	6.84	0
	FPGS	0	0	0
	CTCF	0	0	0
	RAG1(H) + ESC (L)
	Gene	SVs with NO cRSS	SVs with pairs of cRSS	SVs with single cRSS
	CREBBP	0	0	0
	KDM6A	0	0	1.21
	ATF7IP	0.7112	0	1.21
	BTG1	0.3556	0	1.21
	TOX	0	0	0
	KDM6B	1.0668	0	0
	CDKN2B	0.3556	0	1.21
	IKZF1	0.3556	3.41	0
	CDKN2A	0.3556	3.41	0
	RB1	0	0	0
	PAX5	0.3556	3.41	2.42
	BTLA	0.3556	0	0
	ERG	0	0	0
	FPGS	0	0	0
	CTCF	0	0	0
	RAG1 (H) + ESC (H)
	Gene	SVs with NO cRSS	SVs with pairs of cRSS	SVs with single cRSS
	CREBBP	0	0	0
	KDM6A	0	0	0
	ATF7IP	0	0	0
	BTG1	0.584	0	4.174
	TOX	0.584	0	0
	KDM6B	0.584	0	0
	CDKN2B	0.584	0	8.348
	IKZF1	1.168	11.76	8.348
	CDKN2A	0	5.88	10.435
	RB1	0	0	2.087
	PAX5	2.336	0	6.261
	BTLA	0	0	2.087
	ERG	0	5.88	0
	FPGS	0	0	0
	CTCF	1.168	0	0

## Sheet: Extended Data Figure 10
Fig 10a	Diagnosis	Relapse	Fig 10b	Clonal expansion	No expansion	Fig 10c	NR-38	NR-39	NR-40	NR-41	NR-42	Fig 10d	LJ2-LV5-45	LJ2-LV3-1	LJ2-LV2-11	Jk5-Vk11	KJ3-KV1-17	KDE-KV1-8	KJ3-KV1-5	KDE-KV3-20
	0.701754	12.1739		0.00108333	0.00282584		4.47368	62.6154	48.209	5.64516	252.419		316.923	40.4545	38.5714	89.5062	0.65	2.96	0	1.95
	0.175439	2.89855		0.0051	0.0360517		3.94737	26		3.06452	2.41935		209.091	55.3846	28.9655	153.846
	0.175439	2.75362		0.00333333	0.00468454		3.42105	3.07692	0.597015	2.25807	1.07527		253.125	64.7368	24.5652
	0.701754	2.02899		0.0250333	0.00476349		2.36842	0.769231	0.447761	1.45161	0.806452
	0.350877	1.88406		0.03138	0		2.10526	0.615385	0.447761	1.29032	0.537634
	0.188679	1.27273		0.00456667	0.00196519		1.84211	0.461538	0.298507	0.967742	0.537634
	10.8163	40.1613		0.0165	0		1.31579	0.307692	0.149254	0.645161	0.268817
	0.510204	6.77419		0.00805	0		1.31579	0.307692	0.149254	0.322581	0.268817
	0.306122	2.09677		0.01415	0		1.05263	0.153846	0.149254	0.322581	0.268817
	0.102041	1.29032		0.00354	0		1.05263	0.153846	0.149254	0.322581	0.268817
	0.102041	0.806452			0.00288809		1.05263	0.153846	0.149254	0.16129	0.268817
	0.2457	2.33516			0.0103874		1.05263	0.153846	0.149254	0.16129	0.268817
	0.2457	1.51099					0.789474	0.153846	0.149254	0.16129
	0.2457	0.686813					0.789474	0.153846	0.149254	0.16129
	0.526316	1.44737					0.789474	0.153846	0.149254	0.16129
	44.2	1061.45					0.789474	0.153846	0.149254	0.16129
	109.3	308.297					0.789474	0.153846	0.149254	0.16129
	56.9	223.362					0.789474	0.153846	0.149254	0.16129
	13	32.9694					0.789474		0.149254	0.16129
	5.4	24.5285					0.526316		0.149254	0.16129
	2.3	11.7904					0.526316		0.149254	0.16129
	1.7	5.8952					0.526316		0.149254	0.16129
	0.4	24.4541					0.526316		0.149254	0.16129
	0.1	1.74672					0.526316		0.149254	0.16129
	0.5	1.52838					0.526316		0.149254	0.16129
	0.5	1.31004					0.526316			0.16129
	0.4	1.0917					0.526316			0.16129
							0.263158			0.16129
							0.263158			0.16129
							0.263158			0.16129
							0.263158			0.16129
							0.263158			0.16129
							0.263158
							0.263158
							0.263158
							0.263158
							0.263158
							0.263158
							0.263158
							0.263158
							0.263158
							0.263158
							0.263158
							0.263158
							0.263158
							0.263158
							0.263158
